# Supplementary material for: Lipidic folding pathway of α-Synuclein via a toxic oligomer
Source: Nat Commun. 2025 Jan 17;16:760. doi: 10.1038/s41467-025-55849-3 (PMC11742675; doi:10.1038/s41467-025-55849-3)
Supplement: Supplementary file 9 — Source Data [file 41467_2025_55849_MOESM9_ESM.xlsx]

## Sheet: Fig1C
		Repeat 1	Repeat 2	Repeat 3	Repeat 4	Repeat 5	Repeat 6	Cell viabillity (%)	SEM	n
	Cells	92.3	93.2	95.8	95.3	102.4	105	100	2.1	6
0.3 µM	Monomer	85.3	75.6	77.6	79.2	78.6	74.3	78.4	1.5	6
	Monomer+ (30 µM Lipid)	80.4	99.4	70.4	114.4	113.4	98.6	99.7	7.2	6
	Monomer+ (1.5 µM Lipid)	93.2	106.5	109.5	110.9	86.3	91.7	96.1	4.2	6
	I1 (30 µM Lipid)	31.2	22.4	20.4	26.9	33.5	28.3	26.8	2.1	6
	L2-Fibril (1.5 µM Lipid)	75.6	82.5	69.8	92.5	76.5	68.5	77.6	3.6	6
0.6 µM	Monomer	74.3	80.6	71.1	70.6	73.7	77.7	74.7	1.6	6
	Monomer+ (60 µM Lipid)	106	107.1	94.8	97.1	96.3	99.2	100.1	2.1	6
	Monomer+ (3 µM Lipid)	93.1	90.2	89	101.3	102.7	89.3	94.3	2.5	6
	I1 (60 µM Lipid)	18.4	20.5	19.8	24.6	19.2	21.9	20.7	0.9	6
	L2-Fibril (3 µM Lipid)	69.5	67	60.8	62.6	64.2	65.2	64.9	1.3	6
p-values from one-way ANOVA
Cells vs I1 (0.3)	0.001
Cells vs I1 (0.6)	0.001
Monomer (0.3) vs I1 (0.3)	0.04
Monomer (0.6) vs I1 (0.6)	0.021
Monomer/lipid (0.3/30) vs I1 (0.3)	0.002
Monomer/lipid (0.3/1.5) vs I1 (0.3)	0.001
Monomer/lipid (0.6/60) vs I1 (0.6)	0.001
Monomer/lipid (0.6/3) vs I1 (0.6)	0.001
I1 (0.3) vs L2-fibril (0.3)	0.016
I1 (0.6) vs L2-fibril (0.6)	0.035

## Sheet: Fig1E
Residue no.	Average CSP
38	0.492234
39	0.627494
40	0.573752
41	0.120965
42	0.0625003
43	2.27351
44	0.239346
45	0.182583
46	0.319808
47	0.509286
48	0.193254
49	0.240415
50	0.457289
51	3.13902
52	1.14365
53	1.03495
54	1.71227
55	0.760893
56	0.910401
57	0.118714
58	0.33626
59	0.121413
60	0.6238
61	0.389638
62	1.29747
63	1.26528
64	1.49525
65	2.98829
66	1.34509
67	0.173282
68
69	1.86367
70	0.65407
71	0.718946
72	0.281842
73	0.415869
74	0.207464
75	0.204782
76	0.22971
77	0.115225
78	0.424806
79	0.7714
80	3.66938
81	3.22973
82	1.36977
83	2.15345
84	1.77642
85	2.80019
86	2.15929
87	2.19708
88	2.29191
89	1.03505
90	1.53083
91	1.52921
92	3.41565
93	1.78364
94	5.97014
95	3.06143

## Sheet: Fig2D
		Photobleaching
							Normalized1	Normalized2	Normalized3	Normalized4	Normalized5	N total	Mean	Standard Deviation	SE of mean	Sum	N total	Mean	Standard Deviation	SE of mean	Sum
		Dat1	Dat2	Dat3	Dat4	Dat5	Divided by Sum of B	Divided by Sum of C	Divided by Sum of D	Divided by Sum of E	Divided by Sum of F	Statistics On Rows of B:F	Statistics On Rows of B:F	Statistics On Rows of B:F	Statistics On Rows of B:F	Statistics On Rows of B:F	Statistics On Rows of G"Normalized1":K"Normalized5"	Statistics On Rows of G"Normalized1":K"Normalized5"	Statistics On Rows of G"Normalized1":K"Normalized5"	Statistics On Rows of G"Normalized1":K"Normalized5"	Statistics On Rows of G"Normalized1":K"Normalized5"
	1	169	153	163	180	168	0.59717	0.63223	0.59489	0.56962	0.54902	5	166.6	9.81326	4.38862	833	5	0.58859	0.0314	0.01404	2.94293	0.57576
	2	92	69	90	100	111	0.32509	0.28512	0.32847	0.31646	0.36275	5	92.4	15.4693	6.91809	462	5	0.32358	0.02779	0.01243	1.61788	0.28139
	3	20	15	20	32	24	0.07067	0.06198	0.07299	0.10127	0.07843	5	22.2	6.34035	2.83549	111	5	0.07707	0.01477	0.0066	0.38534	0.10823
	4	2	5	1	4	3	0.00707	0.02066	0.00365	0.01266	0.0098	5	3	1.58114	0.70711	15	5	0.01077	0.00646	0.00289	0.05384	0.03463
	5	0	0	0	0	0	0	0	0	0	0	5	0	0	0	0	5	0	0	0	0	0
	6	0	0	0	0	0	0	0	0	0	0	5	0	0	0	0	5	0	0	0	0	0
																1421
			Dat1_Fit	Dat2_Fit	Dat3_Fit	Dat4_Fit	Dat5_Fit
		labeling efficney fit	0.2642	0.2328	0.2669	0.2772	0.2975
		polarCOLD
					Normalized1	Normalized2	Normalized3	Mean	Standard Deviation	SE of mean	Sum	Mean	Standard Deviation	SE of mean	Sum
		FOV1	FOV2	FOV3	Divided by Sum of B	Divided by Sum of C	Divided by Sum of D	Statistics On Rows of B:D	Statistics On Rows of B:D	Statistics On Rows of B:D	Statistics On Rows of B:D	Statistics On Rows of E"Normalized1":G"Normalized3"	Statistics On Rows of E"Normalized1":G"Normalized3"	Statistics On Rows of E"Normalized1":G"Normalized3"	Statistics On Rows of E"Normalized1":G"Normalized3"
	1	223	246	165	0.62291	0.64908	0.57692	211.333	41.7413	24.0993	634	0.6163	0.03653	0.02109	1.8489
	2	111	100	93	0.31006	0.26385	0.32517	101.333	9.07377	5.23874	304	0.29969	0.03195	0.01844	0.89908
	3	20	27	26	0.05587	0.07124	0.09091	24.3333	3.78594	2.18581	73	0.07267	0.01757	0.01014	0.21802
	4	4	6	0	0.01117	0.01583	0.00699	4	2	1.1547	12	0.01133	0.00442	0.00255	0.034
	5	0	0	0	0	0	0	0	0	0	0	0	0	0	0
	6	0	0	0	0	0	0	0	0	0	0	0	0	0	0
											1023

## Sheet: Fig2E-F
particle 1						particle 2						particle 3						particle 4
x	y	Sigam(X)	Sigma (Y)	<Sigma>		x	y	Sigam(X)	Sigma (Y)	<Sigma>		x	y	Sigam(X)	Sigma (Y)	<Sigma>		x	y	Sigam(X)	Sigma (Y)	<Sigma>
0	0	0.3422	0.3478	0.345		-1.2863	-1.5104	0.580187	0.581577	0.580882		0.517706	2.06122	0.208573	0.199826	0.2042		0.169998	0.842973	0.206192	0.235009	0.2206
						1.2863	1.5104	0.463602	0.487598	0.4756		0.813573	-0.398376	0.322731	0.313358	0.318044		0.0613552	-0.628293	0.21003	0.231732	0.220881
												-1.33128	-1.66284	0.599803	0.587025	0.593414		-0.83293	-0.295596	0.234282	0.246269	0.240275
																		0.601577	0.080916	0.335298	0.332162	0.33373

## Sheet: Fig 4E
	ΔpH (external)
Time (seconds)	Buffer 1	Buffer 2	Buffer 3	I1_1	I1_2	I1_3
1	0	0	0.002	0	0	0.002
2	0	0.0004	0.002	0	0.0012	0.002
3	0	0.0008	0.002	0	0.0016	0.002
4	0	0.0012	0.002	0.0004	0.002	0.002
5	0	0.0016	0.002	0.0008	0.002	0.002
6	0	0.002	0.002	0.0012	0.002	0.002
7	0	0.002	0.002	0.0016	0.002	0.002
8	0.0002	0.002	0.0022	0.002	0.002	0.002
9	0.0004	0.002	0.0024	0.002	0.002	0.002
10	0.0006	0.002	0.0026	0.002	0.002	0.002
11	0.0008	0.002	0.0028	0.002	0.002	0.002
12	0.001	0.002	0.003	0.002	0.002	0.002
13	0.001	0.002	0.003	0.002	0.002	0.002
14	0.001	0.002	0.003	0.002	0.002	0.002
15	0.001	0.002	0.003	0.002	0.002	0.002
16	0.001	0.002	0.003	0.002	0.002	0.002
17	0.001	0.002	0.003	0.002	0.002	0.002
18	0.001	0.002	0.003	0.002	0.0024	0.002
19	0.001	0.002	0.003	0.002	0.0028	0.002
20	0.001	0.002	0.003	0.002	0.0032	0.002
21	0.001	0.002	0.003	0.002	0.0036	0.002
22	0.001	0.002	0.003	0.002	0.004	0.002
23	0.001	0.002	0.003	0.002	0.004	0.002
24	0.001	0.002	0.003	0.002	0.004	0.002
25	0.001	0.0024	0.003	0.002	0.004	0.002
26	0.0014	0.0028	0.003	0.002	0.004	0.002
27	0.0018	0.0032	0.003	0.0024	0.004	0.002
28	0.0022	0.0036	0.003	0.0028	0.004	0.002
29	0.0026	0.004	0.003	0.0032	0.004	0.002
30	0.003	0.004	0.003	0.0036	0.004	0.002
31	0.003	0.004	0.003	0.004	0.004	0.002
32	0.003	0.004	0.003	0.004	0.004	0.002
33	0.003	0.004	0.003	0.004	0.004	0.002
34	0.003	0.004	0.003	0.004	0.004	0.002
35	0.003	0.004	0.003	0.004	0.004	0.002
36	0.003	0.004	0.003	0.004	0.004	0.002
37	0.003	0.004	0.003	0.004	0.0044	0.002
38	0.003	0.004	0.003	0.004	0.0048	0.002
39	0.003	0.004	0.003	0.004	0.0052	0.0022
40	0.003	0.004	0.003	0.004	0.0056	0.0024
41	0.003	0.004	0.003	0.0042	0.006	0.0026
42	0.003	0.004	0.003	0.0044	0.006	0.0028
43	0.003	0.004	0.003	0.0046	0.006	0.003
44	0.003	0.004	0.003	0.0048	0.006	0.003
45	0.003	0.004	0.003	0.005	0.006	0.003
46	0.0034	0.004	0.003	0.0052	0.006	0.003
47	0.0042	0.004	0.003	0.0054	0.006	0.003
48	0.0054	0.0044	0.003	0.0064	0.006	0.003
49	0.0072	0.0048	0.0042	0.008	0.006	0.0032
50	0.0094	0.0052	0.0054	0.0096	0.006	0.0042
51	0.0112	0.0058	0.0066	0.0114	0.006	0.006
52	0.013	0.0072	0.0092	0.0132	0.006	0.0078
53	0.0146	0.0092	0.0118	0.0142	0.006	0.0098
54	0.0158	0.012	0.0132	0.015	0.0068	0.0116
55	0.0166	0.0148	0.0146	0.0158	0.0086	0.013
56	0.0176	0.0178	0.016	0.0162	0.0112	0.0148
57	0.0182	0.02	0.0172	0.0166	0.014	0.0166
58	0.0186	0.0212	0.0184	0.017	0.0168	0.0182
59	0.0188	0.0216	0.0196	0.017	0.0188	0.0198
60	0.019	0.022	0.0208	0.017	0.0198	0.021
61	0.019	0.022	0.022	0.0174	0.0204	0.021
62	0.019	0.022	0.022	0.0178	0.0208	0.021
63	0.019	0.0224	0.022	0.0182	0.0212	0.021
64	0.019	0.0224	0.022	0.0186	0.0216	0.021
65	0.019	0.0224	0.022	0.019	0.022	0.021
66	0.019	0.0224	0.022	0.019	0.022	0.021
67	0.019	0.0224	0.022	0.019	0.022	0.021
68	0.0194	0.022	0.022	0.019	0.022	0.021
69	0.0198	0.022	0.022	0.019	0.022	0.0214
70	0.0202	0.022	0.022	0.019	0.022	0.0218
71	0.0206	0.022	0.022	0.0194	0.0224	0.0222
72	0.021	0.022	0.022	0.0198	0.0228	0.0226
73	0.021	0.022	0.022	0.0202	0.0232	0.023
74	0.021	0.022	0.022	0.0206	0.0236	0.023
75	0.021	0.022	0.022	0.021	0.024	0.023
76	0.021	0.022	0.0224	0.021	0.024	0.023
77	0.021	0.022	0.0228	0.021	0.024	0.023
78	0.021	0.022	0.0232	0.021	0.024	0.023
79	0.021	0.022	0.0236	0.021	0.024	0.023
80	0.021	0.022	0.024	0.021	0.024	0.023
81	0.021	0.022	0.024	0.021	0.024	0.023
82	0.021	0.022	0.024	0.021	0.024	0.023
83	0.021	0.022	0.024	0.0214	0.024	0.023
84	0.021	0.022	0.024	0.0218	0.024	0.023
85	0.021	0.022	0.024	0.0222	0.024	0.023
86	0.021	0.022	0.024	0.0226	0.024	0.023
87	0.021	0.022	0.024	0.023	0.024	0.023
88	0.021	0.022	0.024	0.023	0.024	0.023
89	0.021	0.022	0.024	0.023	0.0244	0.023
90	0.021	0.022	0.024	0.023	0.0248	0.023
91	0.021	0.022	0.024	0.023	0.0252	0.0234
92	0.0214	0.022	0.024	0.023	0.0256	0.0238
93	0.0218	0.022	0.024	0.023	0.026	0.0242
94	0.0222	0.022	0.024	0.023	0.026	0.0246
95	0.0226	0.022	0.024	0.023	0.026	0.025
96	0.023	0.022	0.024	0.023	0.026	0.025
97	0.023	0.022	0.024	0.023	0.026	0.025
98	0.023	0.022	0.024	0.0234	0.026	0.025
99	0.023	0.022	0.024	0.0238	0.026	0.025
100	0.023	0.022	0.024	0.0242	0.026	0.025
101	0.023	0.022	0.024	0.0246	0.026	0.025
102	0.023	0.022	0.024	0.025	0.026	0.0254
103	0.023	0.022	0.024	0.025	0.026	0.0258
104	0.023	0.022	0.024	0.025	0.026	0.0262
105	0.023	0.022	0.024	0.025	0.026	0.0266
106	0.023	0.022	0.024	0.025	0.026	0.027
107	0.023	0.022	0.024	0.025	0.026	0.027
108	0.023	0.022	0.024	0.025	0.0264	0.027
109	0.023	0.022	0.024	0.025	0.0268	0.027
110	0.023	0.022	0.024	0.025	0.0272	0.027
111	0.023	0.022	0.024	0.025	0.0276	0.027
112	0.023	0.022	0.024	0.025	0.028	0.027
113	0.023	0.022	0.024	0.025	0.028	0.027
114	0.023	0.022	0.024	0.0254	0.028	0.027
115	0.023	0.022	0.024	0.0258	0.028	0.027
116	0.0234	0.022	0.024	0.0262	0.028	0.027
117	0.0238	0.022	0.024	0.0266	0.028	0.027
118	0.0242	0.0224	0.024	0.027	0.028	0.027
119	0.0246	0.0228	0.024	0.027	0.028	0.027
120	0.025	0.0232	0.024	0.027	0.028	0.027
121	0.025	0.0236	0.024	0.027	0.028	0.027
122	0.025	0.024	0.024	0.027	0.028	0.027
123	0.025	0.024	0.0242	0.027	0.028	0.027
124	0.025	0.024	0.0244	0.027	0.0284	0.027
125	0.025	0.024	0.0246	0.027	0.0288	0.027
126	0.025	0.024	0.0248	0.027	0.0292	0.0274
127	0.025	0.024	0.0252	0.027	0.0296	0.0278
128	0.025	0.024	0.0254	0.027	0.03	0.0282
129	0.025	0.024	0.0256	0.027	0.03	0.0286
130	0.025	0.024	0.0258	0.027	0.03	0.029
131	0.025	0.024	0.026	0.027	0.03	0.029
132	0.025	0.024	0.0258	0.0274	0.03	0.029
133	0.025	0.024	0.0256	0.0278	0.03	0.029
134	0.025	0.024	0.0256	0.0282	0.03	0.029
135	0.025	0.024	0.0256	0.0286	0.03	0.029
136	0.0254	0.024	0.0256	0.029	0.03	0.029
137	0.0258	0.024	0.0258	0.029	0.03	0.029
138	0.0262	0.024	0.0262	0.029	0.03	0.029
139	0.0266	0.024	0.0264	0.029	0.03	0.029
140	0.027	0.024	0.0266	0.029	0.03	0.029
141	0.027	0.024	0.0268	0.029	0.03	0.029
142	0.027	0.024	0.027	0.029	0.0302	0.029
143	0.027	0.0244	0.027	0.029	0.0304	0.029
144	0.027	0.0248	0.027	0.029	0.0306	0.029
145	0.027	0.0252	0.027	0.029	0.0308	0.029
146	0.027	0.0256	0.027	0.029	0.031	0.029
147	0.027	0.026	0.027	0.029	0.031	0.029
148	0.027	0.026	0.027	0.029	0.031	0.029
149	0.027	0.026	0.027	0.029	0.031	0.029
150	0.027	0.026	0.027	0.029	0.031	0.029
151	0.027	0.026	0.027	0.0292	0.031	0.029
152	0.027	0.026	0.027	0.0294	0.031	0.029
153	0.027	0.026	0.027	0.0296	0.031	0.029
154	0.027	0.026	0.027	0.0298	0.031	0.029
155	0.027	0.026	0.027	0.03	0.031	0.029
156	0.027	0.026	0.027	0.03	0.031	0.029
157	0.027	0.026	0.027	0.03	0.031	0.0294
158	0.027	0.026	0.027	0.03	0.031	0.0298
159	0.027	0.026	0.027	0.03	0.031	0.0302
160	0.027	0.026	0.027	0.03	0.0314	0.0306
161	0.027	0.026	0.027	0.03	0.0318	0.031
162	0.027	0.026	0.027	0.03	0.0322	0.031
163	0.027	0.026	0.027	0.03	0.0326	0.031
164	0.027	0.026	0.027	0.03	0.033	0.031
165	0.027	0.026	0.027	0.0302	0.033	0.031
166	0.027	0.026	0.027	0.0304	0.033	0.031
167	0.027	0.026	0.027	0.0306	0.033	0.031
168	0.027	0.026	0.027	0.0308	0.033	0.031
169	0.027	0.026	0.027	0.031	0.033	0.031
170	0.027	0.026	0.027	0.031	0.033	0.031
171	0.027	0.026	0.027	0.0312	0.033	0.031
172	0.027	0.026	0.027	0.0314	0.033	0.031
173	0.027	0.026	0.027	0.0316	0.033	0.031
174	0.027	0.026	0.027	0.0318	0.033	0.031
175	0.027	0.026	0.027	0.032	0.033	0.031
176	0.027	0.026	0.0266	0.032	0.033	0.031
177	0.027	0.026	0.0262	0.032	0.033	0.031
178	0.027	0.026	0.0258	0.032	0.033	0.031
179	0.027	0.026	0.0258	0.032	0.033	0.031
180	0.027	0.026	0.0258	0.032	0.0334	0.031
181	0.027	0.026	0.0262	0.032	0.0338	0.031
182	0.027	0.026	0.0266	0.032	0.0342	0.031
183	0.027	0.026	0.027	0.032	0.0346	0.031
184	0.027	0.026	0.027	0.0322	0.035	0.031
185	0.027	0.026	0.027	0.0324	0.035	0.031
186	0.027	0.026	0.027	0.0326	0.035	0.031
187	0.027	0.026	0.027	0.0328	0.035	0.031
188	0.027	0.026	0.027	0.033	0.035	0.0312
189	0.027	0.026	0.027	0.033	0.035	0.0314
190	0.027	0.026	0.027	0.033	0.035	0.0316
191	0.027	0.026	0.027	0.0332	0.035	0.0318
192	0.027	0.026	0.027	0.0334	0.035	0.032
193	0.027	0.026	0.027	0.0336	0.035	0.0322
194	0.027	0.026	0.027	0.0338	0.035	0.0324
195	0.027	0.026	0.027	0.034	0.035	0.0326
196	0.027	0.026	0.027	0.034	0.0354	0.0328
197	0.027	0.026	0.027	0.034	0.0358	0.033
198	0.027	0.026	0.027	0.034	0.0362	0.033
199	0.027	0.026	0.027	0.034	0.0366	0.033
200	0.027	0.026	0.027	0.034	0.037	0.033
201	0.027	0.026	0.027	0.034	0.037	0.033
202	0.027	0.026	0.027	0.034	0.037	0.033
203	0.027	0.026	0.027	0.034	0.037	0.033
204	0.027	0.026	0.027	0.034	0.037	0.033
205	0.027	0.026	0.027	0.034	0.037	0.033
206	0.027	0.026	0.027	0.034	0.037	0.033
207	0.027	0.026	0.027	0.034	0.037	0.033
208	0.027	0.026	0.027	0.034	0.037	0.033
209	0.027	0.026	0.027	0.034	0.037	0.033
210	0.027	0.026	0.027	0.034	0.037	0.033
211	0.027	0.026	0.027	0.0344	0.037	0.033
212	0.027	0.026	0.027	0.0348	0.037	0.033
213	0.027	0.026	0.027	0.0352	0.0374	0.033
214	0.027	0.026	0.027	0.0356	0.0378	0.033
215	0.027	0.026	0.027	0.036	0.0382	0.033
216	0.027	0.026	0.027	0.036	0.0386	0.033
217	0.027	0.026	0.027	0.036	0.039	0.033
218	0.027	0.026	0.0274	0.036	0.039	0.033
219	0.027	0.026	0.0278	0.036	0.039	0.033
220	0.027	0.026	0.0282	0.036	0.039	0.033
221	0.027	0.026	0.0286	0.036	0.039	0.033
222	0.027	0.026	0.029	0.036	0.039	0.033
223	0.027	0.026	0.029	0.036	0.039	0.033
224	0.027	0.026	0.029	0.036	0.039	0.033
225	0.027	0.026	0.029	0.036	0.039	0.033
226	0.027	0.026	0.029	0.036	0.039	0.033
227	0.027	0.026	0.029	0.036	0.039	0.0332
228	0.027	0.026	0.029	0.036	0.039	0.0334
229	0.027	0.026	0.029	0.036	0.039	0.0336
230	0.027	0.026	0.029	0.036	0.039	0.0338
231	0.027	0.026	0.029	0.036	0.0392	0.0342
232	0.027	0.0262	0.029	0.0364	0.0394	0.0344
233	0.0274	0.0264	0.029	0.0368	0.0396	0.0346
234	0.0284	0.0264	0.029	0.0372	0.0398	0.0348
235	0.0294	0.0266	0.0294	0.0376	0.04	0.035
236	0.0308	0.028	0.031	0.0388	0.04	0.0354
237	0.0318	0.0302	0.034	0.0404	0.04	0.0362
238	0.0328	0.0336	0.038	0.043	0.04	0.037
239	0.0332	0.0382	0.0434	0.0464	0.04	0.0374
240	0.034	0.0438	0.0498	0.0504	0.04	0.0378
241	0.0352	0.0492	0.056	0.0548	0.0408	0.0376
242	0.0374	0.0546	0.062	0.059	0.0422	0.037
243	0.04	0.0596	0.068	0.0632	0.0444	0.0366
244	0.0436	0.0646	0.0736	0.0678	0.0476	0.0374
245	0.0476	0.0692	0.0786	0.0724	0.052	0.039
246	0.0518	0.0736	0.0832	0.077	0.0562	0.0418
247	0.0562	0.0776	0.0874	0.0816	0.061	0.0456
248	0.0608	0.0816	0.0914	0.086	0.0656	0.0504
249	0.0652	0.0852	0.0946	0.0898	0.07	0.0554
250	0.0694	0.0888	0.0978	0.0934	0.0738	0.0606

## Sheet: Fig 4F
Time	Control cells (% IONOMYCIN)	I1 treated cells (% IONOMYCIN)	SEM Control	SEM I1
1.11667	0	0	0	0
2.23333	25	25	0	0
3.35	32.1429	21.4286	0.144338	0.176777
4.46667	45	45	0.144338	0
5.58333	65.625	65.625	0.144338	0.176777
6.7	60	60	0.144338	0.176777
7.81667	62.5	62.5	0.144338	0
8.93333	45	65	0.144338	0
10.05	66.1765	75	0.25	0.176777
11.1667	56.25	71.25	0.144338	0.176777
12.2833	58.6957	71.7391	0.144338	0
13.4	68.75	75	0.288675	0
14.5167	64.2857	75	0.144338	0
15.6333	62.5	72.5	0.288675	0
16.75	61.7647	70.5882	0.144338	0
17.8667	66.1765	81.6176	0.144338	0
18.9833	66.8919	79.0541	0.381881	0
20.1	65.625	76.875	0.25	0
21.2167	67.8571	75	0.25	0.176777
22.3333	66.6667	81.6667	0.25	0.176777
23.45	67.1875	78.125	0.144338	0.353553
24.5667	69	81	0.144338	0.176777
25.6833	66.6667	79.1667	0.144338	0.353553
26.8	67.1053	82.8947	0.144338	0.353553
27.9167	64.8305	80.0847	0.288675	0.53033
29.0333	65.4762	79.7619	0.25	0.353553
30.15	66.7969	82.0312	0.144338	0.353553
31.2667	67.1642	82.8358	0.25	0.53033
32.3833	66.3043	85.8696	0.25	0.353553
33.5	65.8784	82.0946	0.144338	0.707107
34.6167	68.0921	83.8816	0.144338	0.353553
35.7333	70.1923	86.5385	0.144338	0.53033
36.85	69.4444	86.1111	0.144338	0.353553
37.9667	68.1034	82.7586	0.288675	0.353553
39.0833	69.9438	85.9551	0.25	0.53033
40.2	68.4783	84.7826	0.144338	0.53033
41.3167	68.8144	85.0515	0.25	0.53033
42.4333	67.5	85.5	0.25	0.53033
43.55	67.7184	87.3786	0.25	0.707107
44.6667	71.4286	87.8571	0.288675	0.53033
45.7833	69.5455	86.5909	0.25	0.353553
46.9	70.9821	89.0625	0.381881	0.53033
48.0167	69.8718	87.8205	0.381881	0.353553
49.1333	69.4672	87.2951	0.381881	0.707107
50.25	69.5565	87.7016	0.381881	0.707107
51.3667	70.3125	87.3047	0.5	0.883883
52.4833	68.797	87.406	0.381881	0.707107
53.6	71.1111	89.4444	0.629153	0.53033
54.7167	69.6809	87.766	0.629153	0.883883
55.8333	69.7917	89.0625	0.763763	1.06066
56.95	69.4257	88.6824	0.629153	1.06066
58.0667	70.098	89.2157	0.763763	1.06066
59.1833	72.0968	90	1.01036	1.06066
60.3	70.3416	88.5093	0.901388	0.883883
87.3	71.8458	93.2243	0.661438	0.883883
112.3	70.9003	97.4277	2.04634	1.41421
117.3	70.9906	96.6981	0.721688	1.59099
122.3	70.4128	96.1009	0.866025	1.41421
127.3	70.7715	96.1424	0.866025	1.59099
132.3	70.3125	94.8153	0.946485	1.59099
137.3	70.4795	94.726	0.803638	1.59099
142.3	69.685	94.685	0.946485	1.76777
147.3	69.5625	93.1875	1.01036	1.76777
152.3	69.9761	93.8397	0.946485	1.94454
157.3	69.1109	92.8406	1.23322	2.12132
162.3	68.3333	93.5	1.29904	1.94454
167.3	68.7633	92.1109	1.23322	1.94454
172.3	68.6071	92.3077	1.37689	1.76777
177.3	68.2229	91.8675	1.52069	2.2981
182.3	68.4082	91.9922	1.37689	2.12132
187.3	67.3872	90.9305	1.52069	2.12132

## Sheet: FigS1E
t/t_lag	Average ThT Flourescence (a.u.)	Standard deviation n =4			t/tlag	I1 Sample 1	t/tlag	I1 Sample 2	t/tlag	I1 Sample 3	t/tlag	I1 Sample 4	t/tlag	I1 Sample 5
0	0	0.707107			0	0	0	0	0	0	0	0	0	0
0.012	0.348498	0.46939			0	-0.22	0	0.2	0.1	-0.41	0	0	0	-0.45
0.024	0.446997	0.534142			0.024	0.24	0.096	0.32	0.14	-0.65	0	0.1	0.036	0.25
0.036	0.545495	0.618419			0.3	0.74	0.072	0.3	0.2	-0.8	0	0	0	0.04
0.048	0.643994	0.715352			0	0.14	0.204	0.5	0.23	-0.5	0	-0.4	0	-0.18
0.06	0.742492	0.820469			0	-0.06	0	0	0.44	-0.5	0.288	0.7	0	-0.25
0.072	0.840991	0.931001			0.36	1.14	0.396	1.1	0.637	2.9	0.396	1.1	0.036	0.25
0.084	0.939489	1.04523			0.264	0.64	0.396	1.1			0.396	1.1	0.312	0.75
0.096	1.03799	1.16207			0.42	1.24	0.084	0.3			0.38	1	0.23	0.55
0.108	1.13649	1.28081			0.44	1.31	0.252	0.6			0.252	0.6	0.23	0.55
0.12	1.23498	1.40095			0.008	1.14	0.456	1.4			0.54	1.9	0.57	2.25
0.132	1.33348	1.52218			0.468	1.64	0.57	2.2			0.65	3.1	0.525	1.85
0.144	1.43198	1.64425			0.565	2.14	0.613	2.6			0.65	3.1	0.67	3.25
0.156	1.53048	1.76698			0.613	2.64	0.73	4.1			0.733	4.3
0.168	1.62898	1.89025			0.733	4.34
0.18	1.72351	2.01736
0.192	1.81725	2.14552
0.204	1.91098	2.27396
0.216	2.00472	2.40264
0.228	2.09845	2.53153
0.24	2.19219	2.6606
0.252	2.28593	2.78982
0.264	2.37966	2.91918
0.276	2.4734	3.04864
0.288	2.56714	3.17821
0.3	2.66087	3.30787
0.312	2.75461	3.43761
0.324	2.84835	3.56741
0.336	2.94208	3.69728
0.348	3.03582	3.82721
0.36	3.12956	3.95719
0.372	3.22329	4.08721
0.384	3.31703	4.21728
0.396	3.41077	4.34738
0.408	3.5045	4.47752
0.42	3.63007	4.57597
0.432	3.76201	4.66879
0.444	3.89394	4.76233
0.456	4.02588	4.85655
0.468	4.15782	4.95142
0.48	4.28975	5.04689
0.492	4.42169	5.14294
0.505	4.56462	5.2476
0.517	4.69656	5.34474
0.529	4.82849	5.44237
0.541	4.96043	5.54045
0.553	5.09236	5.63896
0.565	5.2243	5.73789
0.577	5.35624	5.8372
0.589	5.48817	5.93689
0.601	5.62011	6.03693
0.613	5.75204	6.1373
0.625	5.88398	6.23799
0.637	6.01591	6.33899
0.649	6.14785	6.44027
0.661	6.27979	6.54183
0.673	6.41172	6.64366
0.685	6.54366	6.74573
0.697	6.67559	6.84805
0.709	6.80753	6.95059
0.721	6.93947	7.05336
0.733	7.0714	7.15633
0.745	7.20334	7.25951
0.757	7.33527	7.36287
0.769	7.46721	7.46642
0.781	7.59915	7.57015
0.793	7.73108	7.67405
0.805	7.97828	7.64813
0.817	8.38686	7.45121
0.829	8.79543	7.27072
0.841	9.204	7.10791
0.853	9.61258	6.96402
0.865	10.0211	6.84026
0.877	10.4297	6.73772
0.889	10.8383	6.65738
0.901	11.2469	6.60007
0.913	11.6554	6.56638
0.925	12.064	6.55667
0.937	12.4726	6.57105
0.949	12.8812	6.60937
0.961	13.2897	6.67121
0.973	13.6983	6.75593
0.985	14.1069	6.86268
0.997	14.5155	6.99044
1.009	15.1852	7.04852
1.021	15.9419	7.11962
1.033	16.7638	7.31151
1.045	17.7811	7.7555
1.057	18.7983	8.21085
1.069	19.8156	8.67575
1.081	20.8329	9.14877
1.093	21.9045	9.5394
1.105	23.1393	9.66629
1.117	24.3741	9.79597
1.129	25.6089	9.92833
1.141	26.8437	10.0633
1.153	28.0785	10.2007
1.165	29.3133	10.3404
1.177	30.548	10.4825
1.189	31.7828	10.6267
1.201	33.0176	10.7731
1.213	34.2524	10.9214
1.225	35.4872	11.0717
1.237	36.722	11.2238
1.249	37.9568	11.3777
1.261	39.1916	11.5334
1.273	40.4264	11.6906
1.285	41.7666	11.8624
1.297	43.2546	12.06
1.309	44.7425	12.2675
1.321	46.2304	12.4845
1.333	47.7183	12.7105
1.345	49.2062	12.9449
1.357	50.6942	13.1874
1.369	52.1821	13.4376
1.381	53.67	13.6949
1.393	55.1579	13.959
1.405	56.6849	14.162
1.417	58.6422	13.6279
1.429	60.5995	13.0993
1.441	62.5568	12.577
1.453	64.5141	12.0618
1.465	66.5694	11.6268
1.477	68.7617	11.3256
1.489	71.1915	11.1849
1.502	73.9095	11.1107
1.514	76.4185	11.0746
1.526	78.9274	11.0697
1.538	81.4364	11.0963
1.55	83.9454	11.1539
1.562	86.4544	11.2422
1.574	88.9633	11.3605
1.586	91.4723	11.5078
1.598	93.9813	11.683
1.61	96.4902	11.8849
1.622	98.9992	12.1122
1.634	101.508	12.3634
1.646	104.017	12.6372
1.658	106.526	12.932
1.67	109.035	13.2466
1.682	111.544	13.5794
1.694	114.053	13.9293
1.706	116.562	14.2949
1.718	119.071	14.6751
1.73	121.58	15.0688
1.742	123.848	15.6539
1.754	126.117	16.2392
1.766	128.323	16.7399
1.778	130.468	17.1571
1.79	132.613	17.5759
1.802	134.758	17.9961
1.814	136.903	18.4177
1.826	139.047	18.8406
1.838	141.192	19.2647
1.85	143.122	19.5637
1.862	145.58	19.1794
1.874	148.037	18.8261
1.886	150.495	18.5058
1.898	152.953	18.22
1.91	155.41	17.9705
1.922	157.868	17.7587
1.934	160.326	17.5862
1.946	162.783	17.4539
1.958	165.241	17.3628
1.97	167.699	17.3137
1.982	170.156	17.3067
1.994	172.614	17.3421
2.006	175.072	17.4195
2.018	177.529	17.5383
2.03	179.987	17.6978
2.042	182.445	17.8969
2.054	184.902	18.1342
2.066	187.36	18.4083
2.078	189.818	18.7175
2.09	192.276	19.0602
2.102	194.163	18.6265
2.114	195.439	18.0403
2.126	196.714	17.4561
2.138	198.284	16.4757
2.15	199.853	15.4983
2.162	201.422	14.5247
2.174	202.992	13.5557
2.186	204.561	12.5923
2.198	206.13	11.6359
2.21	207.47	10.8326
2.222	208.763	10.1173
2.234	210.056	9.47918
2.246	211.233	8.87203
2.258	212.411	8.37251
2.27	213.589	8.00079
2.282	214.024	8.03767
2.294	214.46	8.08523
2.306	214.896	8.14329
2.318	215.331	8.21162
2.33	215.767	8.28997
2.342	216.203	8.37806
2.354	216.638	8.47558
2.366	217.074	8.58222
2.378	217.51	8.69764
2.39	217.945	8.82148
2.402	218.381	8.95342
2.414	218.817	9.09308
2.426	219.252	9.24012
2.438	219.688	9.3942
2.45	220.124	9.55497
2.462	220.558	9.72288
2.474	220.99	9.90055
2.486	221.421	10.0838
2.499	221.889	10.2882
2.511	222.168	10.288
2.523	222.434	10.2716
2.535	222.7	10.2565
2.547	222.966	10.2428
2.559	223.231	10.2303
2.571	223.497	10.2193
2.583	223.763	10.2095
2.595	224.029	10.2011
2.607	224.295	10.1941
2.619	224.56	10.1884
2.631	224.826	10.1841
2.643	225.092	10.1811
2.655	225.358	10.1795
2.667	225.624	10.1792
2.679	225.89	10.1803
2.691	226.155	10.1828
2.703	226.421	10.1866
2.715	226.687	10.1918
2.727	226.953	10.1983
2.739	227.219	10.2062
2.751	227.484	10.2154
2.763	227.75	10.2259
2.775	228.016	10.2378
2.787	228.282	10.2511
2.799	228.548	10.2656
2.811	228.813	10.2815
2.823	229.079	10.2987
2.835	229.345	10.3173
2.847	229.611	10.3371
2.859	229.877	10.3582
2.871	230.143	10.3806
2.883	230.408	10.4043
2.895	230.674	10.4293
2.907	230.94	10.4555
2.919	231.206	10.483
2.931	231.472	10.5117
2.943	231.737	10.5417
2.955	232.003	10.5728
2.967	232.269	10.6052
2.979	232.535	10.6388
2.991	232.801	10.6736
3.003	233.002	10.6956
3.015	233.01	10.6762
3.027	233.018	10.6569
3.039	233.026	10.6378
3.051	233.034	10.6189
3.063	233.042	10.6001
3.075	233.05	10.5815
3.087	233.058	10.5631
3.099	233.066	10.5449
3.111	233.074	10.5268
3.123	233.082	10.5088
3.135	233.09	10.4911
3.147	233.098	10.4735
3.159	233.106	10.4561
3.171	233.114	10.4389
3.183	233.122	10.4219
3.195	233.13	10.405
3.207	233.138	10.3883
3.219	233.146	10.3718
3.231	233.153	10.3554
3.243	233.161	10.3393
3.255	233.169	10.3233
3.267	233.177	10.3075
3.279	233.185	10.2919
3.291	233.193	10.2764
3.303	233.201	10.2612
3.315	233.209	10.2461
3.327	233.217	10.2312
3.339	233.225	10.2165
3.351	233.233	10.202
3.363	233.241	10.1877
3.375	233.249	10.1735
3.387	233.257	10.1596
3.399	233.265	10.1458
3.411	233.273	10.1323
3.423	233.281	10.1189
3.435	233.289	10.1057
3.447	233.297	10.0927
3.459	233.305	10.0799
3.471	233.313	10.0673
3.483	233.321	10.0549
3.496	233.33	10.0417
3.508	233.338	10.0297
3.52	233.346	10.0179
3.532	233.354	10.0063
3.544	233.361	9.99485
3.556	233.369	9.98364
3.568	233.377	9.97263
3.58	233.385	9.96183
3.592	233.393	9.95122
3.604	233.401	9.94082
3.616	233.409	9.93062
3.628	233.417	9.92062
3.64	233.425	9.91083
3.652	233.433	9.90124
3.664	233.441	9.89185
3.676	233.449	9.88267
3.688	233.457	9.8737
3.7	233.465	9.86493
3.712	233.473	9.85638
3.724	233.481	9.84802
3.736	233.489	9.83988
3.748	233.497	9.83195
3.76	233.505	9.82422
3.772	233.513	9.81671
3.784	233.521	9.80941
3.796	233.529	9.80231
3.808	233.537	9.79543
3.82	233.545	9.78876
3.832	233.553	9.7823
3.844	233.561	9.77606
3.856	233.569	9.77002
3.868	233.577	9.7642
3.88	233.585	9.7586
3.892	233.593	9.75321
3.904	233.601	9.74803
3.916	233.609	9.74307
3.928	233.617	9.73832
3.94	233.625	9.73379
3.952	233.633	9.72947
3.964	233.641	9.72537
3.976	233.649	9.72149
3.988	233.657	9.71782
4	233.664	9.71437
4.012	233.672	9.71114
4.024	233.68	9.70813
4.036	233.688	9.70533
4.048	233.696	9.70275
4.06	233.704	9.70039
4.072	233.712	9.69824
4.084	233.72	9.69632
4.096	233.728	9.69461
4.108	233.736	9.69312
4.12	233.744	9.69185
4.132	233.752	9.69079
4.144	233.76	9.68996
4.156	233.768	9.68934
4.168	233.776	9.68895
4.18	233.784	9.68877
4.192	233.792	9.68881
4.204	233.8	9.68907
4.216	233.808	9.68955
4.228	233.816	9.69025
4.24	233.824	9.69116
4.252	233.832	9.6923
4.264	233.84	9.69365
4.276	233.848	9.69522
4.288	233.856	9.69701
4.3	233.864	9.69902
4.312	233.872	9.70125
4.324	233.88	9.70369
4.336	233.888	9.70635
4.348	233.896	9.70923
4.36	233.904	9.71233
4.372	233.912	9.71565
4.384	233.92	9.71918
4.396	233.928	9.72293
4.408	233.936	9.72689
4.42	233.944	9.73107
4.432	233.952	9.73547
4.444	233.96	9.74008
4.456	233.968	9.74491
4.468	233.975	9.74995
4.48	233.983	9.75521
4.492	233.991	9.76068
4.505	234	9.76685
4.517	234.008	9.77277
4.529	234.016	9.7789
4.541	234.024	9.78524
4.553	234.032	9.7918
4.565	234.04	9.79856
4.577	234.048	9.80554
4.589	234.056	9.81273
4.601	234.064	9.82013
4.613	234.072	9.82775
4.625	234.08	9.83557
4.637	234.088	9.8436
4.649	234.096	9.85183
4.661	234.104	9.86028
4.673	234.112	9.86893
4.685	234.12	9.8778
4.697	234.128	9.88686
4.709	234.136	9.89614
4.721	234.144	9.90562
4.733	234.152	9.9153
4.745	234.16	9.92519
4.757	234.168	9.93528
4.769	234.176	9.94557
4.781	234.183	9.95607
4.793	234.191	9.96677
4.805	234.199	9.97766
4.817	234.207	9.98876
4.829	234.215	10.0001
4.841	234.223	10.0116
4.853	234.231	10.0233
4.865	234.239	10.0352
4.877	234.247	10.0472
4.889	234.255	10.0595
4.901	234.263	10.072
4.913	234.271	10.0847
4.925	234.279	10.0976
4.937	234.287	10.1106
4.949	234.295	10.1239
4.961	234.303	10.1373
4.973	234.311	10.151
4.985	234.319	10.1648
4.997	234.327	10.1788
5.009	234.335	10.193
5.021	234.343	10.2074
5.033	234.351	10.222
5.045	234.359	10.2368
5.057	234.367	10.2517
5.069	234.375	10.2669
5.081	234.383	10.2822
5.093	234.391	10.2977
5.105	234.399	10.3134
5.117	234.407	10.3293
5.129	234.415	10.3453
5.141	234.423	10.3615
5.153	234.431	10.378
5.165	234.439	10.3945
5.177	234.447	10.4113
5.189	234.455	10.4282
5.201	234.463	10.4454
5.213	234.471	10.4627
5.225	234.479	10.4801
5.237	234.486	10.4978
5.249	234.494	10.5156
5.261	234.502	10.5335
5.273	234.51	10.5517
5.285	234.518	10.57
5.297	234.526	10.5885
5.309	234.534	10.6072
5.321	234.542	10.626
5.333	234.55	10.645
5.345	234.558	10.6641
5.357	234.566	10.6834
5.369	234.574	10.7029
5.381	234.582	10.7226
5.393	234.59	10.7424
5.405	234.598	10.7623
5.417	234.606	10.7825
5.429	234.614	10.8028
5.441	234.622	10.8232
5.453	234.63	10.8438
5.465	234.638	10.8645
5.477	234.646	10.8855

## Sheet: FigS2
Number	Secondary Chemical Shift (ppm)
16	6.11734
17	2.29238
18	2.86654
19	2.6483
20	4.60308
21	1.43055
22	6.22168
23
24
25
26
27	1.98462
28	-6.16199
29	2.38333
30	0.03971
31	4.35323
32	4.53074
33	-2.4127
34
35	3.04227
36	-0.28339
37	-3.14412
38	-4.78292
39	-4.6755
40	-3.30842
41	-0.34932
42	-5.00595
43	-3.30078
44	-3.03265
45	5.09919
46	-4.4137
47	0.18529
48	-1.57086
49	-6.53131
50	-4.98391
51	0.01695
52	-3.49851
53	-1.97017
54	-0.6908
55	-4.72836
56	-3.90487
57	-5.42541
58	1.34787
59	-4.22131
60	-5.5983
61	2.94249
62	-4.56671
63	-5.22915
64	-0.50186
65	-4.44583
66	-6.33407
67	-0.56745
68
69	-3.53803
70	-5.45303
71	-3.85122
72	-2.88835
73	3.27572
74	9.47736
75	1.54699
76	-4.43972
77	-5.51079
78	-6.2047
79	-5.95514
80	6.87842
81
82	-5.73559
83	3.2685
84
85	-5.80018
86
87	3.83592
88	3.50631
89	-4.08257
90
91	-3.05851
92	-3.13763
93
94	3.09629
95	5.16901
96	5.43945
97
98	1.07022
99	3.07755
100	-1.45483

## Sheet: FigS4E
Dye labeled								Dye Unlabeled
Time (hr)	Sample 1	Sample 2	Sample 3	Sample 4	Time (hr)	Sample 5		Time (hr)	Sample 1	Sample 2	Sample 3	Sample 4	Sample 5	Sample 6	Time (hr)	Sample 7	Sample 8	Sample 9	Sample 10	Sample 11	Time (hr)	Sample 12	Sample 13
0	5	5.02	5.65	5.57	0	5.05		0	6	5.06	5.5	5.58	5.38	6.27	0	5.36	5.4	6.1	5.4	5.75	0	5.97	5.97
1	5.22	5.31	5.8	5.9	0.5	5.7		0.5	5.5	5.58	5.25	5.42	5.85	6	1	5.14	5.6	5.69	5.4	5.3	0.5	5.6	6.1
1.5	5.02	5.6	5.56	5.5	2	5.45		2	5.2	5.85	5.02	5.5	5.76	5.4	2	5.6	5.72	5.45	5.5	6	1	5.8	5.9
2.5	5.55	5.52	5.18	5.51	2.5	5.4		2.5	5.5	5.6	5.5	5.6	5.4	6	2.5	6.1	5.7	5.3	5.4	5.79	1.5	6	5.7
3	5.31	5.33	5.52	5.45	3	5.7		3	5.54	5.4	5.57	6.09	5.57	5.55	3	5.5	5.9	5.6	5	5.57	2	6	5.9
3.5	5	5.54	5.09	5.38	3.5	5.7		3.5	5.7	5.4	5.3	5.7	6.11	5.8	3.5	5.3	5.4	5.6	6.1	5.5	3	5.86	5.8
4	5.08	5.26	5.2	8.5	4	5.6		4	5.8	5.3	5.58	6.5	5.41	5.35	4	6.5	6.5	9	6.5	6	3.25	5.9	5.9
4.15	5.68	5	5.2		4.5	5.9		4.5	6.1	5.3	5.4	5.4	5.53	5.55	4.25	6	6.5		6.5	6.5	3.5	5.9	5.9
4.25	6.04	5	5.3		5	5.3		5	5.2	6.3	5.3	5.3	5.4	5.52	4.5	6.6	5.7		6.4	6.3	4	8	8.4
4.5	6	5.2	5.5		5.5	6.5		5.5	6	6.3	8	5.4	5.54	6.5	4.75	6.67	6		6	6.3	4.25
4.65	6.13	5.35	5.57		6	7.05		6	6.4	6.6		5.5	6.3	6.9	5	6.5	6.8		7.3	8
4.75	6.61	6.73	5.37		6.5	6		6.5	6.6	6.6		5.5	6.3	8.3	5.25	7	7.6		8.5	7.6
5	6.88	6.65	5.99		7	6.9		7	8	6.7		5.6	6		5.35	7.5	8		8.5	9
5.15	7.5	6.8	6.8		7.25	7.57		7.25		8.56		6	6.5		5.5	8	9.5		9.7
5.25	9.53	7.7	6.9		7.5	10.1		7.5				6.6	7.5		5.75	9.7
5.5		9.22	8.5		8			8				8.5	9.5		5.85
					8.5			8.5							6

## Sheet: FigS4G
	Trace 1					Trace 2					Trace 3					Trace 4
Frame number	Intesity	Fit			Frame number	Intesity	Fit			Frame number	Intesity	Fit			Frame number	Intesity	Fit
1	189.02	196.384			1	297.2	243.049			1	398.88	365.37			1	259.8	350.909
2	143.54	196.384			2	211.08	243.049			2	413.74	365.37			2	320.62	350.909
3	188.2	196.384			3	267.08	243.049			3	456.64	365.37			3	320.6	350.909
4	167.16	196.384			4	165.7	243.049			4	377.48	365.37			4	331.12	350.909
5	167.64	196.384			5	164.42	243.049			5	353.18	365.37			5	332.02	350.909
6	188.5	196.384			6	110.56	243.049			6	458.72	365.37			6	321.94	350.909
7	134.62	196.384			7	233.42	243.049			7	357.42	365.37			7	283.36	350.909
8	183.92	196.384			8	221.32	243.049			8	268.78	365.37			8	367.94	350.909
9	151.4	196.384			9	128.92	243.049			9	142.8	365.37			9	346.5	350.909
10	169.62	196.384			10	193.32	243.049			10	463.96	365.37			10	296.14	350.909
11	196.26	196.384			11	191.44	243.049			11	449.62	365.37			11	152.32	180.074
12	152.12	196.384			12	199.94	243.049			12	414.7	365.37			12	223.72	180.074
13	221.44	196.384			13	229.22	243.049			13	428.4	365.37			13	159.88	180.074
14	192.12	196.384			14	218.58	243.049			14	377.4	365.37			14	155.4	180.074
15	179.8	196.384			15	103.14	243.049			15	427.52	365.37			15	126.18	180.074
16	166.64	196.384			16	246.28	243.049			16	398.14	365.37			16	117.38	180.074
17	192.84	196.384			17	214.74	243.049			17	411.5	365.37			17	156.1	180.074
18	195.24	196.384			18	225.8	243.049			18	424.38	365.37			18	141.34	180.074
19	138.18	196.384			19	189.18	243.049			19	443.74	365.37			19	139.48	180.074
20	172.72	196.384			20	214.38	243.049			20	438.12	365.37			20	139.08	180.074
21	202.2	196.384			21	247.56	243.049			21	429.38	365.37			21	274.4	350.909
22	155.04	196.384			22	221.18	243.049			22	395.62	365.37			22	319.4	350.909
23	208.1	196.384			23	192.5	243.049			23	311.68	365.37			23	300.7	350.909
24	176.34	196.384			24	195.14	243.049			24	381.84	365.37			24	297.78	350.909
25	156.12	196.384			25	243.42	243.049			25	384.42	365.37			25	371.04	350.909
26	196.28	196.384			26	195.84	243.049			26	408.12	365.37			26	335.96	350.909
27	176.56	196.384			27	240.42	243.049			27	418.92	365.37			27	359.46	350.909
28	170.98	196.384			28	229.1	243.049			28	379.48	365.37			28	341.2	350.909
29	177.44	196.384			29	213.88	243.049			29	451.78	365.37			29	309.86	350.909
30	173.12	196.384			30	206.18	243.049			30	375.34	365.37			30	326.2	350.909
31	196.2	196.384			31	275.76	243.049			31	340.04	365.37			31	310.98	350.909
32	166.84	196.384			32	195.98	243.049			32	353.76	365.37			32	342.26	350.909
33	180.44	196.384			33	285.92	243.049			33	397.06	365.37			33	327.04	350.909
34	160.72	196.384			34	295.04	243.049			34	396.64	365.37			34	341.68	350.909
35	204.44	196.384			35	263	243.049			35	388.36	365.37			35	321.2	350.909
36	163.16	196.384			36	255.98	243.049			36	378.12	365.37			36	378.2	350.909
37	142.84	196.384			37	176.7	243.049			37	369.18	365.37			37	311.16	350.909
38	252.74	196.384			38	236.06	243.049			38	364.8	365.37			38	367.56	350.909
39	220.76	196.384			39	256.24	243.049			39	427.1	365.37			39	328.44	350.909
40	181.5	196.384			40	223.98	243.049			40	404.24	365.37			40	294.78	350.909
41	189.4	196.384			41	238	243.049			41	361.54	365.37			41	327.1	350.909
42	205.66	196.384			42	236.26	243.049			42	176.1	365.37			42	339.6	350.909
43	215.46	196.384			43	250.74	243.049			43	171.02	365.37			43	337.42	350.909
44	173.66	196.384			44	270.36	243.049			44	161.18	365.37			44	350.24	350.909
45	171.06	196.384			45	277.6	243.049			45	309.94	365.37			45	310.42	350.909
46	206.24	196.384			46	249.14	243.049			46	375.92	365.37			46	274.02	350.909
47	184.46	196.384			47	286.5	243.049			47	381.7	365.37			47	293.78	350.909
48	179.2	196.384			48	215.34	243.049			48	350.66	365.37			48	354.38	350.909
49	164.88	196.384			49	230.04	243.049			49	357.38	365.37			49	331.86	350.909
50	154.74	196.384			50	206.04	243.049			50	419.14	365.37			50	362.04	350.909
51	173.3	196.384			51	225.46	243.049			51	392.44	365.37			51	354.98	350.909
52	180.9	196.384			52	253.9	243.049			52	308.48	365.37			52	314.78	350.909
53	141.14	196.384			53	204.84	243.049			53	294.52	365.37			53	291.76	350.909
54	315.54	196.384			54	209.04	243.049			54	382.44	365.37			54	326.9	350.909
55	209.2	196.384			55	219.2	243.049			55	332.7	365.37			55	330.26	350.909
56	177.3	196.384			56	208.42	243.049			56	366.36	365.37			56	352.72	350.909
57	172.34	196.384			57	263.44	243.049			57	421.42	365.37			57	310.3	350.909
58	182.44	196.384			58	223.7	243.049			58	450.56	365.37			58	286.64	350.909
59	198.22	196.384			59	218.7	243.049			59	374.14	365.37			59	340	350.909
60	175.8	196.384			60	196.56	243.049			60	395.1	365.37			60	365.86	350.909
61	173.52	196.384			61	195.48	243.049			61	416.46	365.37			61	350.86	350.909
62	145.7	196.384			62	232.1	243.049			62	342.6	365.37			62	347.64	350.909
63	185.72	196.384			63	174.6	243.049			63	266.84	365.37			63	317.26	350.909
64	204.26	196.384			64	246.94	243.049			64	241.66	365.37			64	317	350.909
65	178.18	196.384			65	220.18	243.049			65	390.98	365.37			65	353.6	350.909
66	227.34	196.384			66	236.1	243.049			66	380.64	365.37			66	311.68	350.909
67	180.62	196.384			67	264.86	243.049			67	362.26	365.37			67	355.98	350.909
68	201.2	196.384			68	193.68	243.049			68	348.92	365.37			68	295.88	350.909
69	204.1	196.384			69	203.1	243.049			69	348.46	365.37			69	337.26	350.909
70	240.68	196.384			70	212.24	243.049			70	365.96	365.37			70	304.46	350.909
71	219.4	196.384			71	226.76	243.049			71	362.8	365.37			71	309.62	350.909
72	196	196.384			72	172.46	243.049			72	383.64	365.37			72	338.16	350.909
73	214.4	196.384			73	216.78	243.049			73	407.94	365.37			73	398.28	350.909
74	213.98	196.384			74	259.32	243.049			74	414.32	365.37			74	345.9	350.909
75	176.08	196.384			75	246.72	243.049			75	344.36	365.37			75	280.18	350.909
76	194.26	196.384			76	243.98	243.049			76	373.24	365.37			76	372.46	350.909
77	155.72	196.384			77	218.22	243.049			77	340.32	365.37			77	302.88	350.909
78	227.24	196.384			78	270.08	243.049			78	398.44	365.37			78	339.82	350.909
79	171.78	196.384			79	225.3	243.049			79	318.3	365.37			79	292.78	350.909
80	252.8	196.384			80	237.58	243.049			80	357.58	365.37			80	296.92	350.909
81	182.9	196.384			81	231.92	243.049			81	323.44	365.37			81	289.12	350.909
82	174.72	196.384			82	204.08	243.049			82	337.04	365.37			82	335.76	350.909
83	236.08	196.384			83	249.66	243.049			83	382.9	365.37			83	305.22	350.909
84	209.68	196.384			84	257.24	243.049			84	357.78	365.37			84	365	350.909
85	139.42	196.384			85	279.88	243.049			85	358.74	365.37			85	298.08	350.909
86	159.54	196.384			86	111.6	243.049			86	393.54	365.37			86	354.88	350.909
87	219.74	196.384			87	74.5	243.049			87	357.02	365.37			87	358.28	350.909
88	233.1	196.384			88	164.2	243.049			88	402.74	365.37			88	317.14	350.909
89	215.8	196.384			89	238.7	243.049			89	376.04	365.37			89	312.52	350.909
90	240.46	196.384			90	209.52	243.049			90	396.74	365.37			90	359.04	350.909
91	166.62	196.384			91	196.9	243.049			91	378.58	365.37			91	362.04	350.909
92	189.7	196.384			92	220.68	243.049			92	359.68	365.37			92	398.32	350.909
93	215.96	196.384			93	233.8	243.049			93	370.78	365.37			93	327.2	350.909
94	194.74	196.384			94	275.88	243.049			94	369.34	365.37			94	390.76	350.909
95	161.5	196.384			95	233.42	243.049			95	318.12	365.37			95	338.34	350.909
96	192.06	196.384			96	218.78	243.049			96	347.64	365.37			96	400.42	350.909
97	203.18	196.384			97	190.18	243.049			97	363.78	365.37			97	285.42	350.909
98	193.82	196.384			98	225.94	243.049			98	380.32	365.37			98	349.36	350.909
99	203.18	196.384			99	226.64	243.049			99	349.06	365.37			99	312.5	350.909
100	216.36	196.384			100	225.34	243.049			100	355.18	365.37			100	356.44	350.909
101	185.96	196.384			101	192.34	243.049			101	356.48	365.37			101	386.5	350.909
102	193.56	196.384			102	259.02	243.049			102	349.04	365.37			102	353.86	350.909
103	173	196.384			103	231.74	243.049			103	386.06	365.37			103	369.06	350.909
104	175.84	196.384			104	234.52	243.049			104	313.78	365.37			104	356.88	350.909
105	203.68	196.384			105	216.34	243.049			105	342	365.37			105	317.12	350.909
106	223.7	196.384			106	205.7	243.049			106	373.46	365.37			106	350.42	350.909
107	175.92	196.384			107	250.94	243.049			107	341.6	365.37			107	278.5	350.909
108	207.92	196.384			108	224.24	243.049			108	250.54	365.37			108	365.26	350.909
109	186.18	196.384			109	238.72	243.049			109	114.64	137.056			109	325.7	350.909
110	145.48	196.384			110	207.62	243.049			110	156.98	137.056			110	391.06	350.909
111	226.84	196.384			111	244.22	243.049			111	125.72	137.056			111	342.24	350.909
112	223.92	196.384			112	206.1	243.049			112	157.22	137.056			112	341.2	350.909
113	228.36	196.384			113	216.36	243.049			113	126.84	137.056			113	347.28	350.909
114	199.04	196.384			114	221.62	243.049			114	146.48	137.056			114	400.26	350.909
115	192	196.384			115	206.52	243.049			115	138.08	137.056			115	321.18	350.909
116	211.2	196.384			116	192.64	243.049			116	103.72	137.056			116	356.42	350.909
117	241.98	196.384			117	170.2	243.049			117	106.44	137.056			117	354.48	350.909
118	192.24	196.384			118	237.54	243.049			118	144.88	137.056			118	341.12	350.909
119	210.18	196.384			119	225.1	243.049			119	120.1	137.056			119	365.04	350.909
120	235.62	196.384			120	203.6	243.049			120	102.36	137.056			120	357.54	350.909
121	245.4	196.384			121	249.42	243.049			121	132.66	137.056			121	360.76	350.909
122	199.18	196.384			122	175.26	243.049			122	125.12	137.056			122	338.86	350.909
123	241.82	196.384			123	226.7	243.049			123	45.6	137.056			123	329.54	350.909
124	177.08	196.384			124	233.1	243.049			124	17.16	137.056			124	317	350.909
125	223.06	196.384			125	211.4	243.049			125	29.74	137.056			125	311.94	350.909
126	212.18	196.384			126	226.62	243.049			126	9.36	137.056			126	329.46	350.909
127	211.86	196.384			127	254.52	243.049			127	90.62	137.056			127	375.94	350.909
128	187.12	196.384			128	229.66	243.049			128	119.02	137.056			128	301.26	350.909
129	201.22	196.384			129	292.6	243.049			129	141.96	137.056			129	305.96	350.909
130	208.72	196.384			130	210.68	243.049			130	154.04	137.056			130	324.96	350.909
131	146.28	196.384			131	252.56	243.049			131	135.42	137.056			131	329.44	350.909
132	135.04	196.384			132	243.82	243.049			132	116.76	137.056			132	289.32	350.909
133	147.4	196.384			133	185.98	243.049			133	137.16	137.056			133	291.18	350.909
134	157.44	196.384			134	203.74	243.049			134	133.06	137.056			134	304.24	350.909
135	161.6	196.384			135	211.18	243.049			135	103.46	137.056			135	295.68	350.909
136	184.24	196.384			136	200.36	243.049			136	147.22	137.056			136	356.16	350.909
137	180.06	196.384			137	248.42	243.049			137	165.84	137.056			137	354.2	350.909
138	171.28	196.384			138	179.24	243.049			138	142.42	137.056			138	380.08	350.909
139	210.9	196.384			139	137.98	243.049			139	141.34	137.056			139	258.74	350.909
140	195.52	196.384			140	234.84	243.049			140	134.72	137.056			140	307.74	350.909
141	215.06	196.384			141	253.96	243.049			141	120.98	137.056			141	302.54	350.909
142	176.58	196.384			142	262.14	243.049			142	135.24	137.056			142	322.02	350.909
143	169	196.384			143	229.9	243.049			143	133.56	137.056			143	351.92	350.909
144	204.42	196.384			144	168.84	243.049			144	135.82	137.056			144	297.66	350.909
145	169.4	196.384			145	202.76	243.049			145	132.02	137.056			145	296.02	350.909
146	214.98	196.384			146	270.2	243.049			146	102.16	137.056			146	270.16	350.909
147	175.64	196.384			147	207.82	243.049			147	129.28	137.056			147	336.06	350.909
148	166.5	196.384			148	208.66	243.049			148	147.9	137.056			148	350.24	350.909
149	217.92	196.384			149	222.32	243.049			149	118.82	137.056			149	333.36	350.909
150	175.46	196.384			150	244.12	243.049			150	142.4	137.056			150	333.02	350.909
151	202.66	196.384			151	252.56	243.049			151	151.96	137.056			151	327.88	350.909
152	139.22	196.384			152	268.16	243.049			152	126.1	137.056			152	320.58	350.909
153	184.1	196.384			153	201.44	243.049			153	201.66	137.056			153	290.72	350.909
154	210.6	196.384			154	223.58	243.049			154	192.04	137.056			154	271.66	350.909
155	158.5	196.384			155	241.86	243.049			155	134.42	137.056			155	279.98	350.909
156	192.76	196.384			156	263.62	243.049			156	156.4	137.056			156	346.46	350.909
157	191.56	196.384			157	293.3	243.049			157	235.74	137.056			157	286.34	350.909
158	192.68	196.384			158	225.94	243.049			158	145.02	137.056			158	296.34	350.909
159	147.54	196.384			159	303.78	243.049			159	154.4	137.056			159	315.72	350.909
160	143.88	196.384			160	238.66	243.049			160	159.46	137.056			160	347.8	350.909
161	192.88	196.384			161	252.76	243.049			161	184.82	137.056			161	300.88	350.909
162	143.08	196.384			162	272.7	243.049			162	289.3	365.37			162	320.68	350.909
163	84.66	196.384			163	232.32	243.049			163	300.56	365.37			163	355.16	350.909
164	96.76	196.384			164	251.74	243.049			164	148.14	137.056			164	326.5	350.909
165	180.46	196.384			165	254.94	243.049			165	177.5	137.056			165	330.74	350.909
166	169.82	196.384			166	279.88	243.049			166	166.86	137.056			166	336.18	350.909
167	166.72	196.384			167	243.02	243.049			167	155.02	137.056			167	330.42	350.909
168	205.74	196.384			168	276.24	243.049			168	175.76	137.056			168	337.9	350.909
169	185.32	196.384			169	258.42	243.049			169	192.22	137.056			169	322.98	350.909
170	228.5	196.384			170	213.42	243.049			170	209.34	137.056			170	325.3	350.909
171	184.56	196.384			171	253	243.049			171	169.9	137.056			171	339.16	350.909
172	161.84	196.384			172	252.68	243.049			172	157.8	137.056			172	357.1	350.909
173	162.78	196.384			173	224.68	243.049			173	154.54	137.056			173	316.46	350.909
174	162.88	196.384			174	240.4	243.049			174	179.54	137.056			174	261.16	350.909
175	173.28	196.384			175	228	243.049			175	212.74	137.056			175	327.04	350.909
176	237.56	196.384			176	214.36	243.049			176	176.5	137.056			176	326.84	350.909
177	152.12	196.384			177	250.42	243.049			177	195.48	137.056			177	319.3	350.909
178	128.12	196.384			178	313.38	243.049			178	146.1	137.056			178	339.04	350.909
179	165.06	196.384			179	280.08	243.049			179	125.14	137.056			179	317.6	350.909
180	161.78	196.384			180	236.56	243.049			180	174.38	137.056			180	329.2	350.909
181	191.1	196.384			181	238.96	243.049			181	155.12	137.056			181	305.48	350.909
182	136.76	196.384			182	278.96	243.049			182	181.26	137.056			182	345.2	350.909
183	205.18	196.384			183	241.22	243.049			183	152.16	137.056			183	317.68	350.909
184	185.42	196.384			184	233.56	243.049			184	166.08	137.056			184	275.04	350.909
185	168.92	196.384			185	250.9	243.049			185	142.06	137.056			185	350.02	350.909
186	179.94	196.384			186	213.9	243.049			186	163.9	137.056			186	276.04	350.909
187	198.02	196.384			187	257.56	243.049			187	172.5	137.056			187	252.74	350.909
188	193.72	196.384			188	237.06	243.049			188	268.12	137.056			188	368.24	350.909
189	168.3	196.384			189	212.56	243.049			189	165.36	137.056			189	298.06	350.909
190	220	196.384			190	258.2	243.049			190	130.16	137.056			190	327.6	350.909
191	185.36	196.384			191	241.7	243.049			191	137.68	137.056			191	328.56	350.909
192	204.8	196.384			192	253.34	243.049			192	113.1	137.056			192	323.36	350.909
193	205.52	196.384			193	255.4	243.049			193	150.4	137.056			193	364.6	350.909
194	184.36	196.384			194	221.94	243.049			194	160.34	137.056			194	326.58	350.909
195	193.32	196.384			195	243.12	243.049			195	114.28	137.056			195	279.16	350.909
196	189.42	196.384			196	230.32	243.049			196	142.16	137.056			196	334	350.909
197	171.24	196.384			197	233.52	243.049			197	113.38	137.056			197	311.92	350.909
198	236.54	196.384			198	244.18	243.049			198	125.14	137.056			198	318.42	350.909
199	200.92	196.384			199	244.1	243.049			199	115.34	137.056			199	321.36	350.909
200	162.86	196.384			200	291.88	243.049			200	154.04	137.056			200	311.46	350.909
201	185.96	196.384			201	315.04	243.049			201	152.9	137.056			201	333.7	350.909
202	177.52	196.384			202	204.96	243.049			202	152.14	137.056			202	345.22	350.909
203	203.22	196.384			203	220.84	243.049			203	141.7	137.056			203	337.88	350.909
204	192.16	196.384			204	184.96	243.049			204	81.74	137.056			204	331.78	350.909
205	180.48	196.384			205	214.48	243.049			205	133.46	137.056			205	320.1	350.909
206	184.36	196.384			206	253.14	243.049			206	138.78	137.056			206	323.34	350.909
207	156.98	196.384			207	252.26	243.049			207	120.8	137.056			207	323.94	350.909
208	160.42	196.384			208	277.44	243.049			208	148.54	137.056			208	272.84	350.909
209	185.32	196.384			209	268.16	243.049			209	172.28	137.056			209	320.8	350.909
210	179.18	196.384			210	237.8	243.049			210	165.34	137.056			210	276.68	350.909
211	216.56	196.384			211	257.62	243.049			211	145.2	137.056			211	328.52	350.909
212	187.1	196.384			212	239.36	243.049			212	118.06	137.056			212	345.18	350.909
213	209.94	196.384			213	242.66	243.049			213	105.46	137.056			213	505.4	565.977
214	212.06	196.384			214	240.08	243.049			214	144.08	137.056			214	642.62	565.977
215	137.5	196.384			215	248.84	243.049			215	149.52	137.056			215	531.08	565.977
216	184.06	196.384			216	364.36	243.049			216	109	137.056			216	514.9	565.977
217	177.7	196.384			217	194.48	243.049			217	159.1	137.056			217	468.52	565.977
218	181.42	196.384			218	262.28	243.049			218	168.94	137.056			218	591.44	565.977
219	176.4	196.384			219	253.54	243.049			219	163	137.056			219	516.04	565.977
220	157.3	196.384			220	267.96	243.049			220	115.98	137.056			220	582.46	565.977
221	182.06	196.384			221	230	243.049			221	140.9	137.056			221	493.14	565.977
222	198.16	196.384			222	308.52	243.049			222	108.96	137.056			222	499.04	565.977
223	200	196.384			223	236.8	243.049			223	156.36	137.056			223	472.48	565.977
224	154.44	196.384			224	210.08	243.049			224	153.22	137.056			224	582.28	565.977
225	123.04	196.384			225	254.24	243.049			225	143.9	137.056			225	611.18	565.977
226	224.42	196.384			226	247.24	243.049			226	165.26	137.056			226	462.08	565.977
227	150.1	196.384			227	269.48	243.049			227	133.12	137.056			227	484.42	565.977
228	207.98	196.384			228	226.34	243.049			228	162.34	137.056			228	525.74	565.977
229	199.86	196.384			229	305.5	243.049			229	151.24	137.056			229	526.74	565.977
230	183.94	196.384			230	294.48	243.049			230	122.2	137.056			230	387	565.977
231	148.02	196.384			231	281.3	243.049			231	164	137.056			231	537.92	565.977
232	212.42	196.384			232	229.52	243.049			232	145.72	137.056			232	508.02	565.977
233	199.92	196.384			233	249.86	243.049			233	129.18	137.056			233	590.04	565.977
234	211.24	196.384			234	260.9	243.049			234	160.34	137.056			234	543.08	565.977
235	213.14	196.384			235	214.26	243.049			235	139.32	137.056			235	475.08	565.977
236	189.36	196.384			236	238.6	243.049			236	149.56	137.056			236	534.98	565.977
237	203.58	196.384			237	270.88	243.049			237	157.84	137.056			237	521.88	565.977
238	191.62	196.384			238	276.82	243.049			238	108.68	137.056			238	478.84	565.977
239	221.14	196.384			239	249.82	243.049			239	135.3	137.056			239	513.12	565.977
240	189.74	196.384			240	240.96	243.049			240	145.44	137.056			240	494.74	565.977
241	210.3	196.384			241	271	243.049			241	130.96	137.056			241	331.8	350.909
242	190.38	196.384			242	264.78	243.049			242	146.22	137.056			242	331.9	350.909
243	224.2	196.384			243	293.44	243.049			243	102.56	137.056			243	390.62	350.909
244	198	196.384			244	234.94	243.049			244	138.4	137.056			244	438.74	350.909
245	211.88	196.384			245	283.34	243.049			245	153.86	137.056			245	597.02	565.977
246	169.1	196.384			246	232.72	243.049			246	162.42	137.056			246	554.58	565.977
247	148.26	196.384			247	210.98	243.049			247	135.4	137.056			247	533.08	565.977
248	199.74	196.384			248	276.52	243.049			248	122.06	137.056			248	545.44	565.977
249	164.26	196.384			249	170.56	243.049			249	112.32	137.056			249	542.34	565.977
250	196.04	196.384			250	260.92	243.049			250	156.52	137.056			250	513.9	565.977
251	156.2	196.384			251	251.34	243.049			251	138.82	137.056			251	428.96	565.977
252	185.82	196.384			252	228.96	243.049			252	117.58	137.056			252	506	565.977
253	157.68	196.384			253	235.28	243.049			253	131.94	137.056			253	424.06	565.977
254	165.1	196.384			254	246.36	243.049			254	108.92	137.056			254	496.42	565.977
255	220.28	196.384			255	288.6	243.049			255	114.92	137.056			255	494.68	565.977
256	350.76	196.384			256	292.52	243.049			256	166.36	137.056			256	509.36	565.977
257	187.54	196.384			257	248.68	243.049			257	126.94	137.056			257	417.06	565.977
258	177.06	196.384			258	216.72	243.049			258	121.68	137.056			258	578.62	565.977
259	205.82	196.384			259	271.76	243.049			259	110.64	137.056			259	513.64	565.977
260	198.5	196.384			260	284	243.049			260	170.74	137.056			260	575.14	565.977
261	170.94	196.384			261	294.14	243.049			261	148.2	137.056			261	526.82	565.977
262	196.02	196.384			262	230.02	243.049			262	144.84	137.056			262	534.68	565.977
263	202.02	196.384			263	253.8	243.049			263	141.2	137.056			263	610.66	565.977
264	192.9	196.384			264	250.38	243.049			264	158.72	137.056			264	594.56	565.977
265	227.36	196.384			265	241.72	243.049			265	130.16	137.056			265	540.08	565.977
266	200.14	196.384			266	210.32	243.049			266	142.38	137.056			266	435.74	565.977
267	192.92	196.384			267	261.88	243.049			267	137.84	137.056			267	534.7	565.977
268	207.3	196.384			268	289.24	243.049			268	178.06	137.056			268	608.72	565.977
269	162.24	196.384			269	244.34	243.049			269	159.12	137.056			269	595.44	565.977
270	164.22	196.384			270	316.3	243.049			270	167.52	137.056			270	593.94	565.977
271	186.28	196.384			271	288.52	243.049			271	147.4	137.056			271	563.6	565.977
272	225.8	196.384			272	276.68	243.049			272	153	137.056			272	621.18	565.977
273	195.92	196.384			273	262.68	243.049			273	153.84	137.056			273	623.82	565.977
274	214.7	196.384			274	212.58	243.049			274	129.66	137.056			274	610.96	565.977
275	181.48	196.384			275	219.34	243.049			275	137.54	137.056			275	571.04	565.977
276	169.4	196.384			276	271.74	243.049			276	131.76	137.056			276	586.02	565.977
277	142.56	196.384			277	186.96	243.049			277	107.72	137.056			277	551.18	565.977
278	196.88	196.384			278	237.36	243.049			278	135.44	137.056			278	570.52	565.977
279	197.68	196.384			279	194	243.049			279	134.38	137.056			279	595.28	565.977
280	236.18	196.384			280	188.36	243.049			280	133.56	137.056			280	523.28	565.977
281	168.9	196.384			281	183.46	243.049			281	135.1	137.056			281	561.1	565.977
282	180.98	196.384			282	253.46	243.049			282	113.12	137.056			282	600.76	565.977
283	190.74	196.384			283	229.84	243.049			283	111.66	137.056			283	573.4	565.977
284	183.56	196.384			284	196.78	243.049			284	153.94	137.056			284	599.94	565.977
285	211.94	196.384			285	243.72	243.049			285	108.14	137.056			285	540.78	565.977
286	240.36	196.384			286	206.44	243.049			286	118.84	137.056			286	562.68	565.977
287	193.42	196.384			287	199.3	243.049			287	124.86	137.056			287	542.64	565.977
288	180.9	196.384			288	251.74	243.049			288	136.5	137.056			288	499.82	565.977
289	164.12	196.384			289	194.92	243.049			289	153.18	137.056			289	566.72	565.977
290	215.34	196.384			290	285.76	243.049			290	148.06	137.056			290	579.3	565.977
291	168.28	196.384			291	210.8	243.049			291	124.68	137.056			291	504.64	565.977
292	131.74	196.384			292	177.3	243.049			292	123.26	137.056			292	380.18	565.977
293	208	196.384			293	230.22	243.049			293	128.16	137.056			293	465.62	565.977
294	165.12	196.384			294	177.98	243.049			294	131.36	137.056			294	587.4	565.977
295	187.22	196.384			295	230.3	243.049			295	104.7	137.056			295	547.3	565.977
296	192.42	196.384			296	237.94	243.049			296	136.4	137.056			296	583.5	565.977
297	174.44	196.384			297	270.76	243.049			297	88.12	137.056			297	588.96	565.977
298	205.88	196.384			298	227.16	243.049			298	160.18	137.056			298	626.6	565.977
299	223.56	196.384			299	256.4	243.049			299	129.22	137.056			299	624.5	565.977
300	168.16	196.384			300	216.7	243.049			300	125.18	137.056			300	549.38	565.977
301	208.84	196.384			301	234.18	243.049			301	115.26	137.056			301	554.72	565.977
302	176.24	196.384			302	255.84	243.049			302	142.2	137.056			302	588.04	565.977
303	203.34	196.384			303	262.08	243.049			303	140.12	137.056			303	613.66	565.977
304	172.78	196.384			304	289.72	243.049			304	100.62	137.056			304	552.94	565.977
305	207.58	196.384			305	252.32	243.049			305	131.76	137.056			305	505.38	565.977
306	205.48	196.384			306	228.32	243.049			306	123.5	137.056			306	572.7	565.977
307	202.68	196.384			307	207.08	243.049			307	164.72	137.056			307	511.34	565.977
308	177.86	196.384			308	220.2	243.049			308	125.98	137.056			308	513.64	565.977
309	168.84	196.384			309	275.4	243.049			309	112.72	137.056			309	633.2	565.977
310	173.72	196.384			310	251.82	243.049			310	156.16	137.056			310	591.66	565.977
311	220.72	196.384			311	276.82	243.049			311	139.36	137.056			311	552.74	565.977
312	172.88	196.384			312	242.54	243.049			312	136.84	137.056			312	513.52	565.977
313	183.22	196.384			313	261.9	243.049			313	132.66	137.056			313	539.12	565.977
314	172.4	196.384			314	252.94	243.049			314	127.56	137.056			314	569.12	565.977
315	211.76	196.384			315	304.1	243.049			315	134.76	137.056			315	607.98	565.977
316	176.96	196.384			316	253.26	243.049			316	132.14	137.056			316	525.14	565.977
317	106.02	196.384			317	274.32	243.049			317	113.6	137.056			317	521.12	565.977
318	150.46	196.384			318	230	243.049			318	143.86	137.056			318	581.04	565.977
319	152.42	196.384			319	291.34	243.049			319	99.08	137.056			319	608.94	565.977
320	190.48	196.384			320	239.12	243.049			320	90.88	137.056			320	595.86	565.977
321	182.48	196.384			321	256.52	243.049			321	145.78	137.056			321	583.84	565.977
322	186.5	196.384			322	268.96	243.049			322	135.9	137.056			322	647.9	565.977
323	184.06	196.384			323	216.62	243.049			323	127	137.056			323	617.94	565.977
324	127.38	196.384			324	260.92	243.049			324	140.4	137.056			324	587.58	565.977
325	158.06	196.384			325	258.12	243.049			325	137.2	137.056			325	544.94	565.977
326	206.48	196.384			326	264.22	243.049			326	134.02	137.056			326	610.78	565.977
327	241.58	196.384			327	216.22	243.049			327	119.48	137.056			327	581.4	565.977
328	217.48	196.384			328	269.48	243.049			328	136.56	137.056			328	432.96	565.977
329	189.02	196.384			329	253.84	243.049			329	149.42	137.056			329	507.36	565.977
330	175.62	196.384			330	274.72	243.049			330	163	137.056			330	574.92	565.977
331	205.64	196.384			331	236.36	243.049			331	146.52	137.056			331	587.86	565.977
332	233.56	196.384			332	259.14	243.049			332	140.24	137.056			332	550.44	565.977
333	188.4	196.384			333	249.28	243.049			333	132.54	137.056			333	565.72	565.977
334	191.64	196.384			334	271.86	243.049			334	185.62	137.056			334	519.24	565.977
335	175.46	196.384			335	284.6	243.049			335	175.1	137.056			335	601.68	565.977
336	203.7	196.384			336	252.6	243.049			336	128.26	137.056			336	548.62	565.977
337	222.36	196.384			337	253.38	243.049			337	118.18	137.056			337	546.62	565.977
338	220.78	196.384			338	210.94	243.049			338	111.8	137.056			338	597.96	565.977
339	214.46	196.384			339	205.18	243.049			339	158.36	137.056			339	569.08	565.977
340	180.42	196.384			340	274.34	243.049			340	129.36	137.056			340	495.28	565.977
341	229.62	196.384			341	224.06	243.049			341	120.72	137.056			341	557.22	565.977
342	182.88	196.384			342	248.88	243.049			342	167.44	137.056			342	522.02	565.977
343	237.84	196.384			343	239.44	243.049			343	140.26	137.056			343	657.74	565.977
344	231	196.384			344	249.02	243.049			344	123.7	137.056			344	638.14	565.977
345	201	196.384			345	288.92	243.049			345	127.96	137.056			345	613.9	565.977
346	251.58	196.384			346	266.2	243.049			346	121.34	137.056			346	565.98	565.977
347	208.94	196.384			347	233.08	243.049			347	164.82	137.056			347	690.9	565.977
348	220.7	196.384			348	271	243.049			348	142.68	137.056			348	633.14	565.977
349	229.44	196.384			349	244.72	243.049			349	151.86	137.056			349	585.14	565.977
350	224.3	196.384			350	224	243.049			350	118.22	137.056			350	597.2	565.977
351	239.58	196.384			351	246.24	243.049			351	154.44	137.056			351	604.38	565.977
352	244.68	196.384			352	239.18	243.049			352	181.56	137.056			352	604.06	565.977
353	155.82	196.384			353	274.9	243.049			353	147.7	137.056			353	585.02	565.977
354	248.18	196.384			354	233.38	243.049			354	156.78	137.056			354	615.96	565.977
355	212.78	196.384			355	212.6	243.049			355	134.04	137.056			355	626.72	565.977
356	240.06	196.384			356	267.78	243.049			356	163.26	137.056			356	616.98	565.977
357	251.38	196.384			357	272.44	243.049			357	132.74	137.056			357	624.9	565.977
358	221.78	196.384			358	241.92	243.049			358	175.88	137.056			358	594.74	565.977
359	168.4	196.384			359	237.68	243.049			359	132.94	137.056			359	540.18	565.977
360	264.2	196.384			360	262.38	243.049			360	113.42	137.056			360	589.78	565.977
361	199.22	196.384			361	257.44	243.049			361	162.42	137.056			361	571.34	565.977
362	193.18	196.384			362	253.92	243.049			362	162.44	137.056			362	567.58	565.977
363	209.8	196.384			363	233.4	243.049			363	121.54	137.056			363	574.62	565.977
364	207.88	196.384			364	259	243.049			364	142.66	137.056			364	559.32	565.977
365	230.22	196.384			365	231.5	243.049			365	145.62	137.056			365	514.92	565.977
366	199.18	196.384			366	218.62	243.049			366	165.96	137.056			366	582.08	565.977
367	152.18	196.384			367	232.78	243.049			367	130.38	137.056			367	640.12	565.977
368	187.22	196.384			368	270.28	243.049			368	132.86	137.056			368	624.98	565.977
369	216.72	196.384			369	292.22	243.049			369	140.44	137.056			369	577.84	565.977
370	218.1	196.384			370	242.18	243.049			370	120.96	137.056			370	604.92	565.977
371	217.64	196.384			371	251.04	243.049			371	112.34	137.056			371	669.22	565.977
372	186.36	196.384			372	287.5	243.049			372	193.24	137.056			372	574.38	565.977
373	217.78	196.384			373	261.9	243.049			373	203.6	137.056			373	530.68	565.977
374	171.1	196.384			374	302.28	243.049			374	155.12	137.056			374	501.5	565.977
375	243.78	196.384			375	237.68	243.049			375	180.66	137.056			375	503.9	565.977
376	213.14	196.384			376	270.74	243.049			376	197.14	137.056			376	539.84	565.977
377	245.62	196.384			377	280.28	243.049			377	164.06	137.056			377	561.68	565.977
378	223.32	196.384			378	269.7	243.049			378	175.02	137.056			378	561.78	565.977
379	210.6	196.384			379	243.08	243.049			379	147.66	137.056			379	572.3	565.977
380	215.8	196.384			380	253.44	243.049			380	128.74	137.056			380	537.58	565.977
381	189.24	196.384			381	237.6	243.049			381	132.14	137.056			381	538.28	565.977
382	175.02	196.384			382	252.94	243.049			382	166.9	137.056			382	561.08	565.977
383	235.36	196.384			383	237.3	243.049			383	128.66	137.056			383	453.66	565.977
384	158.54	196.384			384	262.36	243.049			384	136.32	137.056			384	552.06	565.977
385	226.24	196.384			385	235.9	243.049			385	149.36	137.056			385	606.6	565.977
386	210.36	196.384			386	271.14	243.049			386	156.24	137.056			386	608.06	565.977
387	235.06	196.384			387	266.38	243.049			387	141.72	137.056			387	536.84	565.977
388	203.7	196.384			388	288.44	243.049			388	150	137.056			388	530.38	565.977
389	191.62	196.384			389	280.18	243.049			389	139.48	137.056			389	587.88	565.977
390	230.52	196.384			390	262.96	243.049			390	143.9	137.056			390	542.36	565.977
391	207.28	196.384			391	272.52	243.049			391	149.02	137.056			391	612.54	565.977
392	190.8	196.384			392	197.42	243.049			392	144.44	137.056			392	451.26	565.977
393	242.46	196.384			393	255.68	243.049			393	151.48	137.056			393	557.02	565.977
394	208.86	196.384			394	211.32	243.049			394	184.5	137.056			394	587.84	565.977
395	187.96	196.384			395	215.42	243.049			395	128.42	137.056			395	536.5	565.977
396	196.32	196.384			396	275.16	243.049			396	151.7	137.056			396	581.88	565.977
397	175.08	196.384			397	277.3	243.049			397	124.64	137.056			397	583.72	565.977
398	226.52	196.384			398	223.12	243.049			398	157.26	137.056			398	597.44	565.977
399	209.62	196.384			399	192.94	243.049			399	134.32	137.056			399	634.8	565.977
400	159.3	196.384			400	232.06	243.049			400	156.8	137.056			400	612.5	565.977
401	131.3	196.384			401	279.78	243.049			401	113.1	137.056			401	508.72	565.977
402	176.86	196.384			402	226.84	243.049			402	164.42	137.056			402	604.7	565.977
403	195.22	196.384			403	188.64	243.049			403	132.98	137.056			403	648.64	565.977
404	247.24	196.384			404	237.64	243.049			404	127.94	137.056			404	636.22	565.977
405	200.34	196.384			405	240.2	243.049			405	107.86	137.056			405	562.28	565.977
406	254.32	196.384			406	281.06	243.049			406	63.5	137.056			406	461.8	565.977
407	233.04	196.384			407	276	243.049			407	13.52	137.056			407	535.6	565.977
408	217.82	196.384			408	237.1	243.049			408	115.14	137.056			408	555.38	565.977
409	224.62	196.384			409	245.74	243.049			409	136.22	137.056			409	543.94	565.977
410	284.54	196.384			410	249.14	243.049			410	145.9	137.056			410	548.14	565.977
411	249.66	196.384			411	254.64	243.049			411	126.56	137.056			411	630.36	565.977
412	233.22	196.384			412	233.66	243.049			412	119.28	137.056			412	531.58	565.977
413	197.56	196.384			413	277.86	243.049			413	186	137.056			413	596.66	565.977
414	209.16	196.384			414	266.56	243.049			414	155.94	137.056			414	571.46	565.977
415	269.84	196.384			415	233.18	243.049			415	140.98	137.056			415	583.06	565.977
416	251.88	196.384			416	285.96	243.049			416	135.54	137.056			416	533.7	565.977
417	248.26	196.384			417	256.28	243.049			417	136.16	137.056			417	565.36	565.977
418	159.84	196.384			418	239.84	243.049			418	176.92	137.056			418	523.84	565.977
419	200.76	196.384			419	255.6	243.049			419	120.64	137.056			419	591.58	565.977
420	179.2	196.384			420	244.8	243.049			420	164.52	137.056			420	626.04	565.977
421	208.28	196.384			421	282.66	243.049			421	142.84	137.056			421	603.14	565.977
422	168.52	196.384			422	243.52	243.049			422	150.86	137.056			422	606.6	565.977
423	217.02	196.384			423	254.12	243.049			423	113.9	137.056			423	562.46	565.977
424	177.24	196.384			424	269.88	243.049			424	103.28	137.056			424	518.92	565.977
425	163.3	196.384			425	248.1	243.049			425	158.1	137.056			425	616.84	565.977
426	175.34	196.384			426	227.82	243.049			426	147.84	137.056			426	492.38	565.977
427	141.72	196.384			427	274.44	243.049			427	135.08	137.056			427	651.18	565.977
428	150.56	196.384			428	254.52	243.049			428	130.36	137.056			428	593.62	565.977
429	231.04	196.384			429	264.94	243.049			429	97.16	137.056			429	611.86	565.977
430	187.8	196.384			430	244	243.049			430	122.52	137.056			430	559.36	565.977
431	213.22	196.384			431	223.22	243.049			431	141	137.056			431	557.7	565.977
432	166.42	196.384			432	227.36	243.049			432	122.7	137.056			432	572.62	565.977
433	190.64	196.384			433	286.52	243.049			433	148.74	137.056			433	629.96	565.977
434	236.9	196.384			434	263.6	243.049			434	108.5	137.056			434	531.22	565.977
435	201.68	196.384			435	242.74	243.049			435	124.66	137.056			435	539.76	565.977
436	225.8	196.384			436	267.76	243.049			436	151.72	137.056			436	597.68	565.977
437	258.26	196.384			437	245.46	243.049			437	121.4	137.056			437	559.72	565.977
438	211.34	196.384			438	276.2	243.049			438	126.98	137.056			438	612.72	565.977
439	193.28	196.384			439	319.32	243.049			439	149.82	137.056			439	614.66	565.977
440	227.06	196.384			440	263.68	243.049			440	122.98	137.056			440	647.7	565.977
441	242.38	196.384			441	247.84	243.049			441	111.64	137.056			441	669.38	565.977
442	181	196.384			442	232.26	243.049			442	143.68	137.056			442	694.94	565.977
443	173.12	196.384			443	202.04	243.049			443	107.66	137.056			443	737.28	565.977
444	201.34	196.384			444	243.78	243.049			444	160.5	137.056			444	671.9	565.977
445	241.48	196.384			445	278.32	243.049			445	130.7	137.056			445	658.3	565.977
446	235.44	196.384			446	217.74	243.049			446	123	137.056			446	742.68	565.977
447	232.6	196.384			447	220.92	243.049			447	160.4	137.056			447	668.22	565.977
448	201.68	196.384			448	252.96	243.049			448	145.08	137.056			448	675.92	565.977
449	225.74	196.384			449	311.22	243.049			449	132.86	137.056			449	612.5	565.977
450	199.42	196.384			450	263.58	243.049			450	128.92	137.056			450	660.72	565.977
451	195.12	196.384			451	241.26	243.049			451	148.36	137.056			451	646.28	565.977
452	218.08	196.384			452	270.28	243.049			452	59.34	137.056			452	616.88	565.977
453	148.74	196.384			453	237.9	243.049			453	132.42	137.056			453	637.34	565.977
454	245.7	196.384			454	312.9	243.049			454	159.42	137.056			454	639.1	565.977
455	215.98	196.384			455	280.14	243.049			455	128.72	137.056			455	606.16	565.977
456	190.88	196.384			456	248.32	243.049			456	112.84	137.056			456	553.16	565.977
457	174.54	196.384			457	284.3	243.049			457	133.78	137.056			457	592.88	565.977
458	165.44	196.384			458	261.4	243.049			458	183.46	137.056			458	489.18	565.977
459	220.58	196.384			459	262.08	243.049			459	135.94	137.056			459	517.36	565.977
460	229.56	196.384			460	258.78	243.049			460	159.86	137.056			460	628.28	565.977
461	175.96	196.384			461	244.18	243.049			461	139.98	137.056			461	565	565.977
462	194.92	196.384			462	260.92	243.049			462	147.54	137.056			462	675.8	565.977
463	211.86	196.384			463	295.82	243.049			463	166.1	137.056			463	514.98	565.977
464	180.86	196.384			464	220	243.049			464	118.52	137.056			464	578.34	565.977
465	206.12	196.384			465	272.94	243.049			465	171.86	137.056			465	560.66	565.977
466	187.56	196.384			466	288.26	243.049			466	140.96	137.056			466	565.78	565.977
467	174.66	196.384			467	219.66	243.049			467	133.04	137.056			467	543.06	565.977
468	162.2	196.384			468	226.4	243.049			468	114.02	137.056			468	621.02	565.977
469	191.98	196.384			469	199.88	243.049			469	144.98	137.056			469	645.68	565.977
470	200	196.384			470	206.72	243.049			470	136.8	137.056			470	589.74	565.977
471	181.34	196.384			471	253.06	243.049			471	134.52	137.056			471	565.14	565.977
472	186.34	196.384			472	271.98	243.049			472	130.08	137.056			472	558.5	565.977
473	231.96	196.384			473	274.14	243.049			473	135.5	137.056			473	544.96	565.977
474	197.4	196.384			474	260.7	243.049			474	123.88	137.056			474	625.68	565.977
475	211.04	196.384			475	220.94	243.049			475	123.24	137.056			475	728	565.977
476	203.4	196.384			476	300.28	243.049			476	113.7	137.056			476	596.92	565.977
477	207.88	196.384			477	294.2	243.049			477	108.42	137.056			477	560.62	565.977
478	213.14	196.384			478	298.38	243.049			478	143.98	137.056			478	569.1	565.977
479	245.44	196.384			479	256.5	243.049			479	136.44	137.056			479	512.94	565.977
480	170.28	196.384			480	301.12	243.049			480	126.96	137.056			480	615.42	565.977
481	127.46	196.384			481	263.92	243.049			481	164.38	137.056			481	536.66	565.977
482	152.4	196.384			482	234	243.049			482	136.72	137.056			482	559.4	565.977
483	146.54	196.384			483	292.96	243.049			483	148.84	137.056			483	574.34	565.977
484	171.88	196.384			484	272.52	243.049			484	120.88	137.056			484	597.36	565.977
485	120.38	196.384			485	241.92	243.049			485	109.16	137.056			485	598.7	565.977
486	216.44	196.384			486	221.4	243.049			486	137.88	137.056			486	625.98	565.977
487	200.82	196.384			487	283.56	243.049			487	142.5	137.056			487	568.42	565.977
488	231.32	196.384			488	192.36	243.049			488	102.88	137.056			488	604.26	565.977
489	195.94	196.384			489	213.58	243.049			489	98.1	137.056			489	663.3	565.977
490	127.52	196.384			490	231.1	243.049			490	91.72	137.056			490	588.38	565.977
491	232.8	196.384			491	281.96	243.049			491	105.16	137.056			491	615.58	565.977
492	197.32	196.384			492	268.7	243.049			492	97.82	137.056			492	447.34	565.977
493	160.06	196.384			493	246.72	243.049			493	97.8	137.056			493	538.58	565.977
494	159.18	196.384			494	267.8	243.049			494	127.94	137.056			494	562.28	565.977
495	148.9	196.384			495	237.62	243.049			495	102.04	137.056			495	686.32	565.977
496	168.04	196.384			496	215.04	243.049			496	95.26	137.056			496	656.08	565.977
497	218	196.384			497	213.68	243.049			497	73.44	137.056			497	560.66	565.977
498	221.7	196.384			498	238.72	243.049			498	117.9	137.056			498	583.14	565.977
499	219.58	196.384			499	254.26	243.049			499	112.26	137.056			499	558.16	565.977
500	207.36	196.384			500	268.68	243.049			500	85.94	137.056			500	563.46	565.977
501	207.88	196.384			501	231.72	243.049			501	112	137.056			501	605.8	565.977
502	126.18	196.384			502	285.1	243.049			502	136.6	137.056			502	533.46	565.977
503	106.44	196.384			503	271.02	243.049			503	121.12	137.056			503	556.12	565.977
504	131.7	196.384			504	283.5	243.049			504	104.24	137.056			504	503.06	565.977
505	231	196.384			505	233.58	243.049			505	110.88	137.056			505	557.16	565.977
506	225.4	196.384			506	259.86	243.049			506	105.52	137.056			506	609.12	565.977
507	122.82	196.384			507	249.02	243.049			507	97.16	137.056			507	544.96	565.977
508	131.78	196.384			508	245.14	243.049			508	101.86	137.056			508	606.36	565.977
509	160.68	196.384			509	244.36	243.049			509	104.4	137.056			509	525.46	565.977
510	230.6	196.384			510	242.46	243.049			510	111.64	137.056			510	598.92	565.977
511	206.48	196.384			511	246.16	243.049			511	137.24	137.056			511	562.58	565.977
512	169.64	196.384			512	275.88	243.049			512	186.02	137.056			512	590.12	565.977
513	219.36	196.384			513	233.88	243.049			513	108.32	137.056			513	588.92	565.977
514	215.68	196.384			514	374.42	243.049			514	110.68	137.056			514	599.82	565.977
515	174.32	196.384			515	262.72	243.049			515	95.38	73.3786			515	581.6	565.977
516	170.7	196.384			516	314.14	243.049			516	81.14	73.3786			516	744.36	565.977
517	202.16	196.384			517	239.52	243.049			517	61.58	73.3786			517	810.06	565.977
518	230	196.384			518	215.54	243.049			518	33.62	73.3786			518	748.98	565.977
519	162.78	196.384			519	258.52	243.049			519	94.04	73.3786			519	658.68	565.977
520	177.94	196.384			520	287.94	243.049			520	124.8	73.3786			520	561.14	565.977
521	212.9	196.384			521	238	243.049			521	91	73.3786			521	560.06	565.977
522	194.56	196.384			522	267.96	243.049			522	60.82	73.3786			522	570.74	565.977
523	205.14	196.384			523	263.72	243.049			523	76.6	73.3786			523	534.38	565.977
524	252.72	196.384			524	229.28	243.049			524	61.8	73.3786			524	576.82	565.977
525	198.62	196.384			525	254.88	243.049			525	74.04	73.3786			525	548.18	565.977
526	243.14	196.384			526	254.02	243.049			526	80.06	73.3786			526	537.02	565.977
527	233.54	196.384			527	246.44	243.049			527	70.66	73.3786			527	556.14	565.977
528	202.42	196.384			528	276.78	243.049			528	67.54	73.3786			528	527.58	565.977
529	202.96	196.384			529	268.46	243.049			529	91.18	73.3786			529	595.94	565.977
530	211.2	196.384			530	232.68	243.049			530	83.26	73.3786			530	582.16	565.977
531	224.12	196.384			531	281.14	243.049			531	76.02	73.3786			531	565.2	565.977
532	209.18	196.384			532	268.64	243.049			532	61.46	73.3786			532	636.76	565.977
533	194.66	196.384			533	257.8	243.049			533	54.58	73.3786			533	461.56	565.977
534	216.4	196.384			534	256.86	243.049			534	56.1	73.3786			534	524.32	565.977
535	172.68	196.384			535	269.72	243.049			535	78.98	73.3786			535	459.56	565.977
536	179.3	196.384			536	243.04	243.049			536	76.54	73.3786			536	545.88	565.977
537	215.52	196.384			537	265.7	243.049			537	57.92	73.3786			537	537.66	565.977
538	211.38	196.384			538	220.66	243.049			538	81.96	73.3786			538	583.78	565.977
539	258.56	196.384			539	206.94	243.049			539	83.28	73.3786			539	511.46	565.977
540	194.64	196.384			540	204.66	243.049			540	93.1	73.3786			540	535.1	565.977
541	220.08	196.384			541	310.88	243.049			541	70.22	73.3786			541	517.7	565.977
542	236.48	196.384			542	342.52	243.049			542	84.84	73.3786			542	549.38	565.977
543	214.12	196.384			543	281.58	243.049			543	106.02	73.3786			543	561.7	565.977
544	217.02	196.384			544	288.16	243.049			544	74.82	73.3786			544	583.64	565.977
545	220.22	196.384			545	247.62	243.049			545	81.8	73.3786			545	516.44	565.977
546	182.44	196.384			546	235.28	243.049			546	81.34	73.3786			546	543.78	565.977
547	178.64	196.384			547	156.12	243.049			547	50.2	73.3786			547	489.92	565.977
548	202.92	196.384			548	75.38	96.2148			548	92.38	73.3786			548	515.16	565.977
549	198.34	196.384			549	113.18	96.2148			549	75.86	73.3786			549	405.08	565.977
550	188.02	196.384			550	110.36	96.2148			550	69.54	73.3786			550	408.66	565.977
551	223.22	196.384			551	97.2	96.2148			551	61.04	73.3786			551	445.72	565.977
552	193.62	196.384			552	78.24	96.2148			552	64.56	73.3786			552	552.62	565.977
553	209.34	196.384			553	103.2	96.2148			553	41.56	73.3786			553	425.52	565.977
554	197.42	196.384			554	121.1	96.2148			554	69.18	73.3786			554	536.7	565.977
555	191.4	196.384			555	107.08	96.2148			555	65.58	73.3786			555	539.42	565.977
556	249.62	196.384			556	93.34	96.2148			556	84.18	73.3786			556	551.16	565.977
557	199.92	196.384			557	127.54	96.2148			557	86.44	73.3786			557	557.04	565.977
558	196	196.384			558	87.88	96.2148			558	74.44	73.3786			558	565.34	565.977
559	213.58	196.384			559	121.24	96.2148			559	78	73.3786			559	681.38	565.977
560	240.58	196.384			560	125.12	96.2148			560	66	73.3786			560	596.06	565.977
561	213.1	196.384			561	66.66	96.2148			561	91.26	73.3786			561	592.94	565.977
562	184.64	196.384			562	101.64	96.2148			562	108.42	73.3786			562	524.78	565.977
563	177.72	196.384			563	95.46	96.2148			563	77.66	73.3786			563	602.66	565.977
564	225.92	196.384			564	93.56	96.2148			564	105.04	73.3786			564	559.22	565.977
565	219.44	196.384			565	73.66	96.2148			565	76.54	73.3786			565	625.06	565.977
566	202.02	196.384			566	59.86	96.2148			566	69.8	73.3786			566	516.8	565.977
567	227.96	196.384			567	88.26	96.2148			567	60.98	73.3786			567	809.2	565.977
568	199.14	196.384			568	91.34	96.2148			568	53.62	73.3786			568	613.86	565.977
569	166	196.384			569	81.06	96.2148			569	92.72	73.3786			569	514.06	565.977
570	235.8	196.384			570	83.12	96.2148			570	77.8	73.3786			570	510.8	565.977
571	207.74	196.384			571	54.86	96.2148			571	68.1	73.3786			571	573.9	565.977
572	169.86	196.384			572	79.34	96.2148			572	88.64	73.3786			572	494.86	565.977
573	204.06	196.384			573	102.82	96.2148			573	47.32	73.3786			573	504.2	565.977
574	192.74	196.384			574	95.1	96.2148			574	73.04	73.3786			574	534.46	565.977
575	235.96	196.384			575	111.22	96.2148			575	68.94	73.3786			575	508.28	565.977
576	163.52	196.384			576	96.78	96.2148			576	54.02	73.3786			576	482.54	565.977
577	152.5	196.384			577	100.98	96.2148			577	72.6	73.3786			577	560.5	565.977
578	215.56	196.384			578	105.28	96.2148			578	76.2	73.3786			578	565.42	565.977
579	185.42	196.384			579	103.82	96.2148			579	75.12	73.3786			579	625.12	565.977
580	192.26	196.384			580	100.48	96.2148			580	57.04	73.3786			580	506.56	565.977
581	203.38	196.384			581	79.24	96.2148			581	90.18	73.3786			581	480.92	565.977
582	193.82	196.384			582	79.9	96.2148			582	101.98	73.3786			582	582.3	565.977
583	205.66	196.384			583	117.24	96.2148			583	90.28	73.3786			583	603.4	565.977
584	225.7	196.384			584	68	96.2148			584	74.6	73.3786			584	557.04	565.977
585	210.14	196.384			585	104.26	96.2148			585	78.22	73.3786			585	588	565.977
586	205.14	196.384			586	81.06	96.2148			586	77.54	73.3786			586	613.5	565.977
587	193.54	196.384			587	107.34	96.2148			587	66.54	73.3786			587	504.14	565.977
588	206.54	196.384			588	103.12	96.2148			588	81.48	73.3786			588	529.04	565.977
589	211.6	196.384			589	104.8	96.2148			589	70.96	73.3786			589	570.38	565.977
590	188.82	196.384			590	124.38	96.2148			590	69.14	73.3786			590	520.34	565.977
591	42.48	196.384			591	92.16	96.2148			591	66.2	73.3786			591	656.44	565.977
592	38.7	196.384			592	101.66	96.2148			592	42.02	73.3786			592	533.8	565.977
593	14.74	196.384			593	117.1	96.2148			593	54.52	73.3786			593	538.6	565.977
594	209.9	196.384			594	105.42	96.2148			594	69.02	73.3786			594	592.18	565.977
595	174.08	196.384			595	83.66	96.2148			595	55.82	73.3786			595	538.9	565.977
596	207.62	196.384			596	122.84	96.2148			596	85.84	73.3786			596	518.6	565.977
597	211.78	196.384			597	119.46	96.2148			597	78.74	73.3786			597	567.58	565.977
598	207.2	196.384			598	97.1	96.2148			598	71.28	73.3786			598	552.38	565.977
599	193.82	196.384			599	96.6	96.2148			599	75.3	73.3786			599	521.44	565.977
600	182.44	196.384			600	99.82	96.2148			600	71.46	73.3786			600	560.96	565.977
601	196.86	196.384			601	122.4	96.2148			601	76.44	73.3786			601	421.86	565.977
602	192.36	196.384			602	79.3	96.2148			602	58.24	73.3786			602	464.28	565.977
603	195.32	196.384			603	86.74	96.2148			603	48.3	73.3786			603	743.02	565.977
604	186.96	196.384			604	102.82	96.2148			604	81.68	73.3786			604	462.12	565.977
605	204.18	196.384			605	83	96.2148			605	82.52	73.3786			605	497.9	565.977
606	220.8	196.384			606	88.3	96.2148			606	90.66	73.3786			606	589.1	565.977
607	237.82	196.384			607	91.6	96.2148			607	56.38	73.3786			607	548.08	565.977
608	183.3	196.384			608	132.8	96.2148			608	90.26	73.3786			608	576.2	565.977
609	211.64	196.384			609	92.82	96.2148			609	90.86	73.3786			609	581.38	565.977
610	192.16	196.384			610	105.12	96.2148			610	45.38	73.3786			610	542.2	565.977
611	189.02	196.384			611	92.68	96.2148			611	84.68	73.3786			611	571.88	565.977
612	207.02	196.384			612	92.72	96.2148			612	68.14	73.3786			612	568.06	565.977
613	214.5	196.384			613	133.1	96.2148			613	57.76	73.3786			613	549.84	565.977
614	218.1	196.384			614	94.48	96.2148			614	62	73.3786			614	550.86	565.977
615	207.38	196.384			615	116.62	96.2148			615	89.42	73.3786			615	559.42	565.977
616	207.68	196.384			616	60.36	96.2148			616	97.86	73.3786			616	568.62	565.977
617	179.62	196.384			617	76.92	96.2148			617	75.98	73.3786			617	535.22	565.977
618	240.98	196.384			618	112.38	96.2148			618	102.94	73.3786			618	604.96	565.977
619	199.8	196.384			619	102.6	96.2148			619	70.04	73.3786			619	511.98	565.977
620	221.66	196.384			620	116.24	96.2148			620	63.86	73.3786			620	501.22	565.977
621	212.28	196.384			621	89.62	96.2148			621	74	73.3786			621	550.6	565.977
622	249.56	196.384			622	117.28	96.2148			622	75.58	73.3786			622	525.7	565.977
623	202.52	196.384			623	111.28	96.2148			623	100.82	73.3786			623	420.06	565.977
624	195.72	196.384			624	108.94	96.2148			624	68.78	73.3786			624	530.06	565.977
625	229.52	196.384			625	90.24	96.2148			625	58.28	73.3786			625	549.26	565.977
626	237.76	196.384			626	100.88	96.2148			626	102.58	73.3786			626	520.46	565.977
627	199.66	196.384			627	120.66	96.2148			627	74.68	73.3786			627	505.32	565.977
628	186.86	196.384			628	107.04	96.2148			628	76.5	73.3786			628	553.36	565.977
629	176.94	196.384			629	82.64	96.2148			629	68.1	73.3786			629	484.34	565.977
630	169.42	196.384			630	86.32	96.2148			630	65.76	73.3786			630	519.62	565.977
631	212.08	196.384			631	66.92	96.2148			631	57.94	73.3786			631	487.46	565.977
632	187.52	196.384			632	78.8	96.2148			632	91.12	73.3786			632	500.52	565.977
633	194.02	196.384			633	78.32	96.2148			633	97.18	73.3786			633	605.32	565.977
634	171.42	196.384			634	133.62	96.2148			634	87.06	73.3786			634	509.82	565.977
635	199.1	196.384			635	105.5	96.2148			635	52.14	73.3786			635	599.78	565.977
636	226.42	196.384			636	87.9	96.2148			636	54.74	73.3786			636	588.36	565.977
637	191.88	196.384			637	113.26	96.2148			637	50.14	73.3786			637	522.06	565.977
638	178.4	196.384			638	112.34	96.2148			638	83.7	73.3786			638	581.9	565.977
639	209.98	196.384			639	113.2	96.2148			639	62.6	73.3786			639	540.48	565.977
640	224.7	196.384			640	114.3	96.2148			640	66.36	73.3786			640	531.42	565.977
641	160.04	196.384			641	91.42	96.2148			641	73.2	73.3786			641	572.42	565.977
642	211.56	196.384			642	93.64	96.2148			642	78.48	73.3786			642	512.4	565.977
643	236.38	196.384			643	109.46	96.2148			643	73.46	73.3786			643	501.52	565.977
644	222.84	196.384			644	108.46	96.2148			644	78.14	73.3786			644	585	565.977
645	214.22	196.384			645	90.72	96.2148			645	118.28	73.3786			645	505	565.977
646	215.16	196.384			646	78.6	96.2148			646	95.14	73.3786			646	574.88	565.977
647	208.7	196.384			647	125.42	96.2148			647	79.74	73.3786			647	578.22	565.977
648	177.02	196.384			648	88.36	96.2148			648	78.12	73.3786			648	542.04	565.977
649	200.58	196.384			649	105.7	96.2148			649	89.84	73.3786			649	684.66	565.977
650	226.08	196.384			650	71.6	96.2148			650	84.46	73.3786			650	560.3	565.977
651	204.6	196.384			651	77.2	96.2148			651	58.02	73.3786			651	554.26	565.977
652	196.54	196.384			652	93.42	96.2148			652	70.1	73.3786			652	468.6	565.977
653	169.62	196.384			653	80.88	96.2148			653	83.02	73.3786			653	535.64	565.977
654	210	196.384			654	104.52	96.2148			654	67.34	73.3786			654	529.42	565.977
655	168.58	196.384			655	100.76	96.2148			655	81.02	73.3786			655	578.64	565.977
656	173.58	196.384			656	78.88	96.2148			656	83.96	73.3786			656	463.04	565.977
657	199.6	196.384			657	103.58	96.2148			657	97.68	73.3786			657	458.98	565.977
658	200.94	196.384			658	90.7	96.2148			658	82.98	73.3786			658	510.28	565.977
659	148.3	196.384			659	79.96	96.2148			659	86.58	73.3786			659	493	565.977
660	214.58	196.384			660	52.38	96.2148			660	82.24	73.3786			660	537.02	565.977
661	235.38	196.384			661	104.96	96.2148			661	90.06	73.3786			661	503.96	565.977
662	244.32	196.384			662	87.92	96.2148			662	63.22	73.3786			662	597.32	565.977
663	235.9	196.384			663	122.6	96.2148			663	79.18	73.3786			663	571.64	565.977
664	209.44	196.384			664	116.46	96.2148			664	85.8	73.3786			664	601.86	565.977
665	198.72	196.384			665	106.24	96.2148			665	50.62	73.3786			665	531.62	565.977
666	189.6	196.384			666	98.04	96.2148			666	65.76	73.3786			666	545.18	565.977
667	170.88	196.384			667	134.98	96.2148			667	100.48	73.3786			667	414	565.977
668	217.54	196.384			668	127.28	96.2148			668	66.28	73.3786			668	567	565.977
669	209.62	196.384			669	110.28	96.2148			669	81.12	73.3786			669	573.92	565.977
670	213.6	196.384			670	108.54	96.2148			670	58.42	73.3786			670	612.42	565.977
671	204.84	196.384			671	75.62	96.2148			671	82	73.3786			671	484.16	565.977
672	200.96	196.384			672	81.5	96.2148			672	97.04	73.3786			672	567.2	565.977
673	208.4	196.384			673	107.8	96.2148			673	60.7	73.3786			673	497.74	565.977
674	274.94	196.384			674	126.92	96.2148			674	82.34	73.3786			674	544.34	565.977
675	233.88	196.384			675	122.22	96.2148			675	75.54	73.3786			675	506.76	565.977
676	225.02	196.384			676	166.54	96.2148			676	64.52	73.3786			676	682.5	565.977
677	201.86	196.384			677	120.3	96.2148			677	83.16	73.3786			677	550.52	565.977
678	192.54	196.384			678	120.52	96.2148			678	83.16	73.3786			678	465.76	565.977
679	196.04	196.384			679	127.06	96.2148			679	78.78	73.3786			679	527.5	565.977
680	216.58	196.384			680	125.98	96.2148			680	80.06	73.3786			680	517.78	565.977
681	187.84	196.384			681	111.8	96.2148			681	70.04	73.3786			681	468.98	565.977
682	181.72	196.384			682	123.96	96.2148			682	83.1	73.3786			682	468.28	565.977
683	231.24	196.384			683	109	96.2148			683	87.46	73.3786			683	536.78	565.977
684	184.82	196.384			684	92.04	96.2148			684	53.82	73.3786			684	587.26	565.977
685	247.46	196.384			685	65.38	96.2148			685	71.54	73.3786			685	497.68	565.977
686	200.22	196.384			686	105	96.2148			686	79.18	73.3786			686	545.94	565.977
687	243.72	196.384			687	84.82	96.2148			687	77.2	73.3786			687	589.04	565.977
688	215.78	196.384			688	82.78	96.2148			688	66.64	73.3786			688	577.44	565.977
689	216.76	196.384			689	67.56	96.2148			689	60.72	73.3786			689	521.74	565.977
690	193.52	196.384			690	85.72	96.2148			690	62.04	73.3786			690	582.62	565.977
691	221.58	196.384			691	99.12	96.2148			691	80.46	73.3786			691	566.46	565.977
692	224.34	196.384			692	73.6	96.2148			692	93.62	73.3786			692	573.38	565.977
693	217.2	196.384			693	71.66	96.2148			693	94.94	73.3786			693	645.2	565.977
694	182.98	196.384			694	97.92	96.2148			694	66.3	73.3786			694	558.5	565.977
695	231.4	196.384			695	89.4	96.2148			695	91.92	73.3786			695	658.3	565.977
696	215.88	196.384			696	81.32	96.2148			696	82.2	73.3786			696	571.06	565.977
697	210.74	196.384			697	118.52	96.2148			697	87.32	73.3786			697	620.86	565.977
698	221.32	196.384			698	89.28	96.2148			698	82.78	73.3786			698	590.32	565.977
699	205.28	196.384			699	72.96	96.2148			699	99.36	73.3786			699	603.3	565.977
700	187.64	196.384			700	74.14	96.2148			700	93.82	73.3786			700	599.16	565.977
701	244.06	196.384			701	103.24	96.2148			701	83.4	73.3786			701	613.82	565.977
702	180.94	196.384			702	78.3	96.2148			702	78.12	73.3786			702	533.16	565.977
703	197.28	196.384			703	85.22	96.2148			703	32.06	73.3786			703	592.32	565.977
704	199.06	196.384			704	70.14	96.2148			704	74.88	73.3786			704	598.04	565.977
705	190.62	196.384			705	101.74	96.2148			705	69.92	73.3786			705	578.92	565.977
706	189.16	196.384			706	87.6	96.2148			706	83.64	73.3786			706	520.68	565.977
707	220.82	196.384			707	91.56	96.2148			707	89.28	73.3786			707	512.92	565.977
708	212.14	196.384			708	94.72	96.2148			708	77.88	73.3786			708	733.34	565.977
709	218.54	196.384			709	87.44	96.2148			709	36.76	73.3786			709	673.68	565.977
710	220.44	196.384			710	75.92	96.2148			710	80.42	73.3786			710	558.84	565.977
711	207.14	196.384			711	99.7	96.2148			711	79.14	73.3786			711	484.08	565.977
712	251.96	196.384			712	80.38	96.2148			712	90.06	73.3786			712	544.06	565.977
713	237.96	196.384			713	83.02	96.2148			713	73.98	73.3786			713	540.1	565.977
714	222.58	196.384			714	119.9	96.2148			714	56.28	73.3786			714	594.42	565.977
715	217.32	196.384			715	89.62	96.2148			715	55.42	73.3786			715	591.42	565.977
716	215.6	196.384			716	109.3	96.2148			716	71.96	73.3786			716	589.24	565.977
717	238.06	196.384			717	73.66	96.2148			717	96.06	73.3786			717	498.52	565.977
718	235.62	196.384			718	73.82	96.2148			718	63.42	73.3786			718	551.06	565.977
719	183.82	196.384			719	110.96	96.2148			719	78.12	73.3786			719	596.38	565.977
720	213.26	196.384			720	61.18	96.2148			720	73.66	73.3786			720	528.42	565.977
721	231.86	196.384			721	114.14	96.2148			721	78.24	73.3786			721	527.92	565.977
722	182.98	196.384			722	89.76	96.2148			722	77.84	73.3786			722	532.82	565.977
723	198.6	196.384			723	97.38	96.2148			723	72.78	73.3786			723	544.44	565.977
724	206.36	196.384			724	85.14	96.2148			724	102.62	73.3786			724	574.92	565.977
725	177.44	196.384			725	106.16	96.2148			725	90.14	73.3786			725	652.86	565.977
726	179.52	196.384			726	88.36	96.2148			726	88.52	73.3786			726	548.1	565.977
727	185.14	196.384			727	113.58	96.2148			727	86.92	73.3786			727	569.78	565.977
728	228.1	196.384			728	78.72	96.2148			728	67.98	73.3786			728	611.12	565.977
729	207.02	196.384			729	123.34	96.2148			729	79.16	73.3786			729	621.48	565.977
730	209.26	196.384			730	113.72	96.2148			730	87.38	73.3786			730	693.06	565.977
731	209.16	196.384			731	91.06	96.2148			731	103.78	73.3786			731	634.9	565.977
732	213.3	196.384			732	138.64	96.2148			732	67.88	73.3786			732	624.68	565.977
733	191.62	196.384			733	94.38	96.2148			733	83.68	73.3786			733	544.72	565.977
734	171.74	196.384			734	80.26	96.2148			734	101.14	73.3786			734	524.88	565.977
735	213.82	196.384			735	90.16	96.2148			735	45.76	73.3786			735	582.28	565.977
736	186.64	196.384			736	87.58	96.2148			736	55.66	73.3786			736	541.78	565.977
737	229.34	196.384			737	99.72	96.2148			737	57.28	73.3786			737	583.42	565.977
738	214.12	196.384			738	82.52	96.2148			738	77.04	73.3786			738	668.06	565.977
739	209.64	196.384			739	80.58	96.2148			739	90.14	73.3786			739	529.96	565.977
740	229.1	196.384			740	82.46	96.2148			740	78.48	73.3786			740	601.38	565.977
741	226.92	196.384			741	90.1	96.2148			741	66.16	73.3786			741	626.62	565.977
742	200.34	196.384			742	94.68	96.2148			742	104.16	73.3786			742	592.04	565.977
743	193.18	196.384			743	95.3	96.2148			743	62.2	73.3786			743	603.8	565.977
744	201.7	196.384			744	106.66	96.2148			744	64.3	73.3786			744	484.22	565.977
745	209.46	196.384			745	111.56	96.2148			745	98.98	73.3786			745	607.46	565.977
746	202.52	196.384			746	84.74	96.2148			746	57.48	73.3786			746	621.54	565.977
747	220.22	196.384			747	145.2	96.2148			747	67.42	73.3786			747	554.56	565.977
748	191.66	196.384			748	97.14	96.2148			748	79.54	73.3786			748	500.2	565.977
749	175.82	196.384			749	97.98	96.2148			749	71.38	73.3786			749	644.46	565.977
750	182.84	196.384			750	86.84	96.2148			750	56.96	73.3786			750	670.68	565.977
751	179.6	196.384			751	92.74	96.2148			751	86.78	73.3786			751	640.44	565.977
752	208.56	196.384			752	116.58	96.2148			752	93.7	73.3786			752	548.66	565.977
753	219.14	196.384			753	82.84	96.2148			753	56.62	73.3786			753	514.98	565.977
754	206.04	196.384			754	81.18	96.2148			754	70.08	73.3786			754	626.1	565.977
755	210.84	196.384			755	104.74	96.2148			755	52.72	73.3786			755	536.64	565.977
756	233.42	196.384			756	113.44	96.2148			756	75.22	73.3786			756	582.36	565.977
757	189.54	196.384			757	91.56	96.2148			757	82.64	73.3786			757	633.18	565.977
758	197.38	196.384			758	73.52	96.2148			758	74.9	73.3786			758	618.64	565.977
759	253.14	196.384			759	93.56	96.2148			759	93.54	73.3786			759	606.12	565.977
760	184.08	196.384			760	118.7	96.2148			760	76.2	73.3786			760	576.02	565.977
761	201.2	196.384			761	86.56	96.2148			761	73.7	73.3786			761	467.88	565.977
762	194.78	196.384			762	87.92	96.2148			762	70.38	73.3786			762	513.18	565.977
763	216.08	196.384			763	88.24	96.2148			763	94.96	73.3786			763	486.12	565.977
764	165.82	196.384			764	104.54	96.2148			764	84.56	73.3786			764	434.4	565.977
765	191.98	196.384			765	108.44	96.2148			765	71.38	73.3786			765	560.96	565.977
766	177.6	196.384			766	89.3	96.2148			766	82.56	73.3786			766	640.66	565.977
767	186.52	196.384			767	99.24	96.2148			767	109.82	73.3786			767	586.26	565.977
768	189.62	196.384			768	105.28	96.2148			768	95.76	73.3786			768	587.58	565.977
769	191.7	196.384			769	115.78	96.2148			769	52.54	73.3786			769	558.78	565.977
770	181.24	196.384			770	82.34	96.2148			770	83.18	73.3786			770	599.24	565.977
771	206.14	196.384			771	112.38	96.2148			771	102.08	73.3786			771	588.12	565.977
772	188.88	196.384			772	92.38	96.2148			772	73.46	73.3786			772	594.38	565.977
773	200.28	196.384			773	106.8	96.2148			773	74.84	73.3786			773	594.92	565.977
774	171.18	196.384			774	93.12	96.2148			774	98.44	73.3786			774	631.4	565.977
775	168.56	196.384			775	76.92	96.2148			775	92.96	73.3786			775	539.58	565.977
776	171.14	196.384			776	110.96	96.2148			776	85.44	73.3786			776	569.46	565.977
777	237.54	196.384			777	105.4	96.2148			777	67.68	73.3786			777	630.62	565.977
778	206.32	196.384			778	106.76	96.2148			778	71.24	73.3786			778	625.3	565.977
779	184.6	196.384			779	109.12	96.2148			779	85.34	73.3786			779	560.96	565.977
780	145.8	196.384			780	84.66	96.2148			780	91.14	73.3786			780	597.58	565.977
781	174.54	196.384			781	78.3	96.2148			781	91.9	73.3786			781	538.28	565.977
782	204.24	196.384			782	93	96.2148			782	68.48	73.3786			782	585.98	565.977
783	211.04	196.384			783	77.96	96.2148			783	91.24	73.3786			783	569.24	565.977
784	210.52	196.384			784	82	96.2148			784	112.4	73.3786			784	515.92	565.977
785	182.2	196.384			785	92.36	96.2148			785	71.28	73.3786			785	528.1	565.977
786	187.22	196.384			786	111.06	96.2148			786	106.54	73.3786			786	586.3	565.977
787	187.82	196.384			787	76.96	96.2148			787	68.94	73.3786			787	586.6	565.977
788	171.06	196.384			788	79.06	96.2148			788	90.5	73.3786			788	575.46	565.977
789	189.98	196.384			789	90.48	96.2148			789	47.62	73.3786			789	555.1	565.977
790	169.74	196.384			790	103.02	96.2148			790	110.58	73.3786			790	572.32	565.977
791	167.4	196.384			791	112.84	96.2148			791	81.58	73.3786			791	565.7	565.977
792	217.92	196.384			792	91.88	96.2148			792	99.44	73.3786			792	575.78	565.977
793	204.64	196.384			793	116.54	96.2148			793	141.98	73.3786			793	600.38	565.977
794	175.94	196.384			794	118.38	96.2148			794	109.8	73.3786			794	629.22	565.977
795	200.22	196.384			795	94.4	96.2148			795	92.62	73.3786			795	507.08	565.977
796	171.54	196.384			796	99.8	96.2148			796	73.78	73.3786			796	622.38	565.977
797	102.28	196.384			797	134.42	96.2148			797	66.64	73.3786			797	609.9	565.977
798	180.96	196.384			798	95.2	96.2148			798	84.78	73.3786			798	651.42	565.977
799	194.68	196.384			799	77.48	96.2148			799	100.92	73.3786			799	645.76	565.977
800	183.02	196.384			800	113.7	96.2148			800	107.8	73.3786			800	605.92	565.977
801	212.1	196.384			801	102.62	96.2148			801	76	73.3786			801	570.14	565.977
802	195.96	196.384			802	112.82	96.2148			802	79.62	73.3786			802	601.02	565.977
803	167.48	196.384			803	110.62	96.2148			803	72.48	73.3786			803	579.64	565.977
804	172.64	196.384			804	107.08	96.2148			804	65.78	73.3786			804	607.68	565.977
805	190.72	196.384			805	89.64	96.2148			805	80.08	73.3786			805	610.88	565.977
806	192.84	196.384			806	126.14	96.2148			806	85.38	73.3786			806	626.96	565.977
807	270.34	196.384			807	133.08	96.2148			807	60.5	73.3786			807	608.24	565.977
808	197.44	196.384			808	107.84	96.2148			808	80.54	73.3786			808	573.3	565.977
809	166.76	196.384			809	92.16	96.2148			809	95.18	73.3786			809	650.78	565.977
810	208.16	196.384			810	110.68	96.2148			810	106.68	73.3786			810	546.68	565.977
811	178.36	196.384			811	85.9	96.2148			811	94.94	73.3786			811	644.06	565.977
812	191.46	196.384			812	89.96	96.2148			812	116.72	73.3786			812	648.02	565.977
813	214.42	196.384			813	82.6	96.2148			813	76.94	73.3786			813	655.54	565.977
814	194.1	196.384			814	91.42	96.2148			814	81.46	73.3786			814	643.96	565.977
815	248.1	196.384			815	65.74	96.2148			815	70.68	73.3786			815	642.12	565.977
816	250	196.384			816	93.68	96.2148			816	58.48	73.3786			816	611.3	565.977
817	277.18	196.384			817	90.78	96.2148			817	79.9	73.3786			817	607.44	565.977
818	223.94	196.384			818	61.66	96.2148			818	77.5	73.3786			818	520.5	565.977
819	247.66	196.384			819	91.9	96.2148			819	97.24	73.3786			819	647.26	565.977
820	228.62	196.384			820	93.28	96.2148			820	97.46	73.3786			820	682.06	565.977
821	230.96	196.384			821	95.44	96.2148			821	83.68	73.3786			821	595.1	565.977
822	200.04	196.384			822	87.76	96.2148			822	89.7	73.3786			822	600.12	565.977
823	215.22	196.384			823	89.7	96.2148			823	73.08	73.3786			823	540.96	565.977
824	154.56	196.384			824	55.1	96.2148			824	77.74	73.3786			824	487.54	565.977
825	198.56	196.384			825	89.24	96.2148			825	70.52	73.3786			825	547.46	565.977
826	186.76	196.384			826	72.72	96.2148			826	88.04	73.3786			826	522.56	565.977
827	180.9	196.384			827	112.06	96.2148			827	79.98	73.3786			827	580.68	565.977
828	167.04	196.384			828	75.7	96.2148			828	50.22	73.3786			828	557.02	565.977
829	198.52	196.384			829	96.22	96.2148			829	64.94	73.3786			829	546.8	565.977
830	218.28	196.384			830	82.44	96.2148			830	78.24	73.3786			830	519.94	565.977
831	194.1	196.384			831	74.98	96.2148			831	59.24	73.3786			831	567.34	565.977
832	180.98	196.384			832	89.02	96.2148			832	80.14	73.3786			832	328.02	350.909
833	176.14	196.384			833	100.44	96.2148			833	80.74	73.3786			833	340.96	350.909
834	176.88	196.384			834	100.84	96.2148			834	55.3	73.3786			834	331.12	350.909
835	185.66	196.384			835	73.04	96.2148			835	51.22	73.3786			835	410.96	350.909
836	228	196.384			836	100.6	96.2148			836	66.54	73.3786			836	578.56	565.977
837	194.9	196.384			837	124.22	96.2148			837	67.64	73.3786			837	584.76	565.977
838	226.5	196.384			838	131.78	96.2148			838	77.14	73.3786			838	591.2	565.977
839	256.96	196.384			839	102.2	96.2148			839	61.04	73.3786			839	537.6	565.977
840	223.7	196.384			840	98.34	96.2148			840	52.9	73.3786			840	594.06	565.977
841	216.48	196.384			841	74.66	96.2148			841	64.36	73.3786			841	531.72	565.977
842	192.52	196.384			842	98.48	96.2148			842	62.12	73.3786			842	577.14	565.977
843	189.86	196.384			843	111.66	96.2148			843	83.42	73.3786			843	598.8	565.977
844	190.74	196.384			844	88.66	96.2148			844	44.86	73.3786			844	660.06	565.977
845	136.8	196.384			845	100.74	96.2148			845	57.92	73.3786			845	492.86	565.977
846	194.08	196.384			846	120.66	96.2148			846	46.12	73.3786			846	497.56	565.977
847	201.36	196.384			847	85.72	96.2148			847	76.82	73.3786			847	554.2	565.977
848	183.74	196.384			848	113.08	96.2148			848	82.22	73.3786			848	590.26	565.977
849	156.52	196.384			849	69.46	96.2148			849	73.28	73.3786			849	452.76	565.977
850	142.84	196.384			850	95.64	96.2148			850	87.78	73.3786			850	597.06	565.977
851	106.76	196.384			851	76.24	96.2148			851	59.88	73.3786			851	609.68	565.977
852	126.94	196.384			852	81.2	96.2148			852	64.48	73.3786			852	475.54	565.977
853	190.8	196.384			853	89.56	96.2148			853	57.74	73.3786			853	568.36	565.977
854	227.18	196.384			854	89.7	96.2148			854	69.1	73.3786			854	551.6	565.977
855	187.1	196.384			855	73.2	96.2148			855	80.52	73.3786			855	534.74	565.977
856	189.48	196.384			856	114	96.2148			856	67.14	73.3786			856	539.66	565.977
857	202.56	196.384			857	100.64	96.2148			857	82.6	73.3786			857	516.62	565.977
858	184.58	196.384			858	113.1	96.2148			858	94.82	73.3786			858	585.16	565.977
859	194.1	196.384			859	107.52	96.2148			859	59.84	73.3786			859	638.86	565.977
860	163.92	196.384			860	86.58	96.2148			860	80.6	73.3786			860	624.1	565.977
861	141.68	196.384			861	58.08	96.2148			861	76.56	73.3786			861	543.24	565.977
862	212.12	196.384			862	132.62	96.2148			862	56.14	73.3786			862	516.76	565.977
863	190.98	196.384			863	99.26	96.2148			863	65.66	73.3786			863	563.94	565.977
864	190.68	196.384			864	82.56	96.2148			864	70.38	73.3786			864	531.92	565.977
865	146.92	196.384			865	89.86	96.2148			865	85.94	73.3786			865	527.58	565.977
866	183.78	196.384			866	124.44	96.2148			866	73.78	73.3786			866	538.34	565.977
867	170.26	196.384			867	105.42	96.2148			867	70.2	73.3786			867	613.54	565.977
868	141.56	196.384			868	92.94	96.2148			868	79.6	73.3786			868	527.58	565.977
869	211.82	196.384			869	110.4	96.2148			869	91.06	73.3786			869	533.46	565.977
870	394.84	196.384			870	100.5	96.2148			870	64.52	73.3786			870	561.4	565.977
871	230.8	196.384			871	70.86	96.2148			871	60.16	73.3786			871	568.68	565.977
872	163.3	196.384			872	96.3	96.2148			872	91.9	73.3786			872	563.86	565.977
873	168.8	196.384			873	81.68	96.2148			873	118.4	73.3786			873	517.7	565.977
874	234.44	196.384			874	86.14	96.2148			874	74.7	73.3786			874	558.14	565.977
875	210.04	196.384			875	90.34	96.2148			875	75	73.3786			875	571.78	565.977
876	295.66	196.384			876	116.36	96.2148			876	81.9	73.3786			876	588.16	565.977
877	275.62	196.384			877	95.2	96.2148			877	69.68	73.3786			877	489.92	565.977
878	297.2	196.384			878	71.36	96.2148			878	109.64	73.3786			878	597.62	565.977
879	252.84	196.384			879	77.34	96.2148			879	87.5	73.3786			879	564.32	565.977
880	27.32	0.7037			880	85.18	96.2148			880	96.6	73.3786			880	471.38	565.977
881	-8.86	0.7037			881	102.9	96.2148			881	77.2	73.3786			881	565.56	565.977
882	-5.7	0.7037			882	90.02	96.2148			882	51.3	73.3786			882	581.8	565.977
883	-27.16	0.7037			883	108	96.2148			883	62.12	73.3786			883	557.74	565.977
884	0.52	0.7037			884	79.92	96.2148			884	61.36	73.3786			884	621.1	565.977
885	4.96	0.7037			885	102.5	96.2148			885	76.3	73.3786			885	547.88	565.977
886	14.34	0.7037			886	94.5	96.2148			886	98.14	73.3786			886	410.48	350.909
887	-8.36	0.7037			887	65.06	96.2148			887	105.68	73.3786			887	325.86	350.909
888	13.74	0.7037			888	100.12	96.2148			888	78.9	73.3786			888	330.8	350.909
889	-4.64	0.7037			889	82.46	96.2148			889	70.08	73.3786			889	329.98	350.909
890	3.08	0.7037			890	88.74	96.2148			890	78.36	73.3786			890	299.54	350.909
891	-1.66	0.7037			891	85.08	96.2148			891	77.88	73.3786			891	412.64	350.909
892	0.06	0.7037			892	97.34	96.2148			892	67.08	73.3786			892	315.86	350.909
893	-15.14	0.7037			893	83.2	96.2148			893	92.58	73.3786			893	341.52	350.909
894	-11.82	0.7037			894	82.66	96.2148			894	64.22	73.3786			894	346.66	350.909
895	-7.82	0.7037			895	87.52	96.2148			895	60.74	73.3786			895	406.9	350.909
896	-6.22	0.7037			896	103.02	96.2148			896	72.7	73.3786			896	451.4	350.909
897	-8.36	0.7037			897	66.66	96.2148			897	86.9	73.3786			897	382.14	350.909
898	15.34	0.7037			898	92.72	96.2148			898	69.8	73.3786			898	408.92	350.909
899	4.48	0.7037			899	89.36	96.2148			899	58.64	73.3786			899	326.56	350.909
900	-10.96	0.7037			900	79.62	96.2148			900	86.98	73.3786			900	403.48	350.909
901	10	0.7037			901	113.42	96.2148			901	72.34	73.3786			901	354.72	350.909
902	-12.96	0.7037			902	91.34	96.2148			902	57.24	73.3786			902	341.48	350.909
903	-0.76	0.7037			903	120.34	96.2148			903	62.58	73.3786			903	348.48	350.909
904	11.92	0.7037			904	104.64	96.2148			904	83.16	73.3786			904	423.14	350.909
905	5.2	0.7037			905	66.9	96.2148			905	101.6	73.3786			905	423.9	350.909
906	10.72	0.7037			906	102	96.2148			906	62.56	73.3786			906	386.96	350.909
907	10.1	0.7037			907	74.98	96.2148			907	78.02	73.3786			907	372.62	350.909
908	-1.62	0.7037			908	86.8	96.2148			908	64.5	73.3786			908	424.12	350.909
909	4.04	0.7037			909	83.5	96.2148			909	84.64	73.3786			909	426.12	350.909
910	-0.44	0.7037			910	92.54	96.2148			910	81.78	73.3786			910	344.4	350.909
911	3.44	0.7037			911	102.56	96.2148			911	47.24	73.3786			911	407.92	350.909
912	9.66	0.7037			912	86.74	96.2148			912	99.82	73.3786			912	337.44	350.909
913	-12.74	0.7037			913	73.9	96.2148			913	94.04	73.3786			913	339.9	350.909
914	13.14	0.7037			914	86.7	96.2148			914	130.32	73.3786			914	387.48	350.909
915	-11.06	0.7037			915	112.94	96.2148			915	66.98	73.3786			915	339.5	350.909
916	-12.48	0.7037			916	90.62	96.2148			916	85.86	73.3786			916	334.36	350.909
917	-7.78	0.7037			917	105.34	96.2148			917	106.74	73.3786			917	388.98	350.909
918	-2.3	0.7037			918	101.38	96.2148			918	114.44	73.3786			918	397.62	350.909
919	-9.42	0.7037			919	86.22	96.2148			919	87.94	73.3786			919	373.7	350.909
920	9.14	0.7037			920	108.94	96.2148			920	89.6	73.3786			920	424.26	350.909
921	-8.62	0.7037			921	106.78	96.2148			921	115.9	73.3786			921	357.28	350.909
922	6.08	0.7037			922	83.18	96.2148			922	61.72	73.3786			922	375.2	350.909
923	-13.9	0.7037			923	116.36	96.2148			923	76.42	73.3786			923	298.28	350.909
924	13.74	0.7037			924	103.68	96.2148			924	86.88	73.3786			924	258.88	350.909
925	14.94	0.7037			925	88.34	96.2148			925	61.76	73.3786			925	408.86	350.909
926	-4.92	0.7037			926	107.46	96.2148			926	79.26	73.3786			926	370.32	350.909
927	-7.78	0.7037			927	91.68	96.2148			927	108.58	73.3786			927	471.34	350.909
928	4.98	0.7037			928	99	96.2148			928	74.94	73.3786			928	403.26	350.909
929	-5.14	0.7037			929	68.72	96.2148			929	59.78	73.3786			929	250.26	350.909
930	-14.74	0.7037			930	97.22	96.2148			930	99.88	73.3786			930	313.02	350.909
931	-23.06	0.7037			931	116.14	96.2148			931	65.18	73.3786			931	292.82	350.909
932	10.46	0.7037			932	68.7	96.2148			932	74.48	73.3786			932	374.08	350.909
933	3.66	0.7037			933	104.26	96.2148			933	71.56	73.3786			933	405.4	350.909
934	3.52	0.7037			934	91.32	96.2148			934	48.88	73.3786			934	355.14	350.909
935	2.1	0.7037			935	95.66	96.2148			935	58.96	73.3786			935	342.6	350.909
936	-9.5	0.7037			936	95.04	96.2148			936	99.04	73.3786			936	310.48	350.909
937	6.34	0.7037			937	86	96.2148			937	74.28	73.3786			937	440.06	350.909
938	2.1	0.7037			938	115.64	96.2148			938	78.68	73.3786			938	423.4	350.909
939	-4.74	0.7037			939	68.74	96.2148			939	108.34	73.3786			939	453.96	350.909
940	-8.24	0.7037			940	101.12	96.2148			940	79.48	73.3786			940	324.62	350.909
941	-10.2	0.7037			941	94.36	96.2148			941	74.56	73.3786			941	391.5	350.909
942	17.06	0.7037			942	88.02	96.2148			942	73.46	73.3786			942	515.52	350.909
943	-0.46	0.7037			943	92.76	96.2148			943	66.62	73.3786			943	391.3	350.909
944	-7.8	0.7037			944	112.3	96.2148			944	87.56	73.3786			944	347.58	350.909
945	-26.18	0.7037			945	70.98	96.2148			945	99.48	73.3786			945	396.36	350.909
946	13.16	0.7037			946	82.6	96.2148			946	114.16	73.3786			946	369.88	350.909
947	4.72	0.7037			947	84.26	96.2148			947	90.1	73.3786			947	362.26	350.909
948	20.1	0.7037			948	74.9	96.2148			948	78.54	73.3786			948	387.56	350.909
949	-0.78	0.7037			949	73.74	96.2148			949	107.38	73.3786			949	429.26	350.909
950	-1.14	0.7037			950	95.92	96.2148			950	82.42	73.3786			950	391.88	350.909
951	15.3	0.7037			951	87.28	96.2148			951	91	73.3786			951	431.68	350.909
952	-7.88	0.7037			952	100.34	96.2148			952	111.92	73.3786			952	373.92	350.909
953	-13.44	0.7037			953	88.18	96.2148			953	95.32	73.3786			953	442.36	350.909
954	0.34	0.7037			954	62.78	96.2148			954	90.04	73.3786			954	409.1	350.909
955	-0.22	0.7037			955	117.76	96.2148			955	80.5	73.3786			955	410.46	350.909
956	9.86	0.7037			956	160.8	96.2148			956	88.68	73.3786			956	416.32	350.909
957	3.68	0.7037			957	98.48	96.2148			957	57.76	73.3786			957	392.52	350.909
958	-9.82	0.7037			958	86.54	96.2148			958	83.12	73.3786			958	392.76	350.909
959	-2.8	0.7037			959	91.58	96.2148			959	78.02	73.3786			959	370	350.909
960	-14.56	0.7037			960	95.96	96.2148			960	52.02	73.3786			960	416.88	350.909
961	-10.44	0.7037			961	118.62	96.2148			961	68.5	73.3786			961	405	350.909
962	-13.82	0.7037			962	89.26	96.2148			962	81.74	73.3786			962	349.54	350.909
963	0.48	0.7037			963	103.9	96.2148			963	53.64	73.3786			963	411.5	350.909
964	6.6	0.7037			964	109.92	96.2148			964	73.12	73.3786			964	307.2	350.909
965	-10.8	0.7037			965	110.66	96.2148			965	57.76	73.3786			965	357.6	350.909
966	-13.24	0.7037			966	76	96.2148			966	40.26	73.3786			966	340.78	350.909
967	1.9	0.7037			967	91.26	96.2148			967	61.98	73.3786			967	388.04	350.909
968	2.78	0.7037			968	105.2	96.2148			968	87.02	73.3786			968	396.38	350.909
969	-15.76	0.7037			969	119.92	96.2148			969	78.74	73.3786			969	432.4	350.909
970	7.62	0.7037			970	64.24	96.2148			970	61.56	73.3786			970	464.44	350.909
971	6.3	0.7037			971	97.7	96.2148			971	73.04	73.3786			971	411.5	350.909
972	-1.84	0.7037			972	119.04	96.2148			972	74.62	73.3786			972	378.56	350.909
973	3.34	0.7037			973	101.48	96.2148			973	92.1	73.3786			973	378.58	350.909
974	-10.18	0.7037			974	104.26	96.2148			974	70.74	73.3786			974	411.14	350.909
975	-15.34	0.7037			975	87.2	96.2148			975	81.2	73.3786			975	411.36	350.909
976	10.9	0.7037			976	126.04	96.2148			976	72.72	73.3786			976	373.8	350.909
977	3.88	0.7037			977	72.64	96.2148			977	75.76	73.3786			977	375.96	350.909
978	-13.68	0.7037			978	128.6	96.2148			978	72.38	73.3786			978	417.22	350.909
979	3.4	0.7037			979	115.64	96.2148			979	71.58	73.3786			979	367.92	350.909
980	-4.86	0.7037			980	88.96	96.2148			980	66.18	73.3786			980	341.82	350.909
981	-3.44	0.7037			981	113.6	96.2148			981	53.36	73.3786			981	371.86	350.909
982	-3.98	0.7037			982	113.82	96.2148			982	103.56	73.3786			982	373.28	350.909
983	-8	0.7037			983	106.9	96.2148			983	75.26	73.3786			983	410.04	350.909
984	10.7	0.7037			984	60.06	96.2148			984	73.52	73.3786			984	342.54	350.909
985	-1.08	0.7037			985	83.26	96.2148			985	95.54	73.3786			985	412.2	350.909
986	-8.74	0.7037			986	98.56	96.2148			986	68.06	73.3786			986	322.34	350.909
987	0.08	0.7037			987	75.2	96.2148			987	69.96	73.3786			987	380.4	350.909
988	3.2	0.7037			988	89.2	96.2148			988	78.18	73.3786			988	429.76	350.909
989	4.08	0.7037			989	97.04	96.2148			989	73	73.3786			989	433.16	350.909
990	-0.62	0.7037			990	91.82	96.2148			990	71.4	73.3786			990	461.24	350.909
991	4.8	0.7037			991	115.74	96.2148			991	43.92	73.3786			991	342.94	350.909
992	12	0.7037			992	84.9	96.2148			992	83.04	73.3786			992	395.06	350.909
993	2.34	0.7037			993	101.3	96.2148			993	70.88	73.3786			993	365.06	350.909
994	-29.02	0.7037			994	68.26	96.2148			994	78.16	73.3786			994	385.2	350.909
995	-1.3	0.7037			995	92.02	96.2148			995	65.44	73.3786			995	361.56	350.909
996	-8.08	0.7037			996	119.92	96.2148			996	80.86	73.3786			996	432.84	350.909
997	-6.5	0.7037			997	88.04	96.2148			997	70.96	73.3786			997	400.12	350.909
998	-6.56	0.7037			998	98.98	96.2148			998	99.3	73.3786			998	376.42	350.909
999	-4.7	0.7037			999	87.82	96.2148			999	75.38	73.3786			999	368.26	350.909
1000	4.8	0.7037			1000	87	96.2148			1000	64.22	73.3786			1000	416.14	350.909
1001	4.68	0.7037			1001	102.98	96.2148			1001	78.7	73.3786			1001	397.7	350.909
1002	10.06	0.7037			1002	86.42	96.2148			1002	75.9	73.3786			1002	410.58	350.909
1003	-33.76	0.7037			1003	73.74	96.2148			1003	93.84	73.3786			1003	405.26	350.909
1004	12.08	0.7037			1004	119.98	96.2148			1004	70.6	73.3786			1004	336.34	350.909
1005	-0.26	0.7037			1005	64.16	96.2148			1005	89.4	73.3786			1005	406.24	350.909
1006	3.84	0.7037			1006	91.48	96.2148			1006	82.62	73.3786			1006	391.82	350.909
1007	14.96	0.7037			1007	81.9	96.2148			1007	69.08	73.3786			1007	365.72	350.909
1008	4.22	0.7037			1008	95.6	96.2148			1008	75.28	73.3786			1008	419.78	350.909
1009	14.96	0.7037			1009	58.68	96.2148			1009	60.42	73.3786			1009	355.8	350.909
1010	-2.74	0.7037			1010	90.9	96.2148			1010	79.26	73.3786			1010	351	350.909
1011	4.82	0.7037			1011	99.64	96.2148			1011	65.9	73.3786			1011	388.36	350.909
1012	6.9	0.7037			1012	72.32	96.2148			1012	61.46	73.3786			1012	453.42	350.909
1013	-1.3	0.7037			1013	93.06	96.2148			1013	77.76	73.3786			1013	410.82	350.909
1014	3.36	0.7037			1014	94.54	96.2148			1014	86.88	73.3786			1014	440.52	350.909
1015	12	0.7037			1015	80.24	96.2148			1015	70.34	73.3786			1015	359.52	350.909
1016	-17.98	0.7037			1016	105.24	96.2148			1016	65.38	73.3786			1016	406.94	350.909
1017	4.8	0.7037			1017	74.9	96.2148			1017	86.16	73.3786			1017	423.64	350.909
1018	15.58	0.7037			1018	84	96.2148			1018	79.26	73.3786			1018	430.78	350.909
1019	6.5	0.7037			1019	88.8	96.2148			1019	13.52	10.6788			1019	408	350.909
1020	4.38	0.7037			1020	115.58	96.2148			1020	23.62	10.6788			1020	343.74	350.909
1021	17.7	0.7037			1021	80.54	96.2148			1021	-1.92	10.6788			1021	347.02	350.909
1022	16.5	0.7037			1022	101.36	96.2148			1022	19.92	10.6788			1022	322.56	350.909
1023	5.82	0.7037			1023	80.7	96.2148			1023	91.6	73.3786			1023	363.34	350.909
1024	-7.3	0.7037			1024	132.12	96.2148			1024	93.86	73.3786			1024	342.82	350.909
1025	10.66	0.7037			1025	77.18	96.2148			1025	63.34	73.3786			1025	435.82	350.909
1026	-21.84	0.7037			1026	100.3	96.2148			1026	93.44	73.3786			1026	422.4	350.909
1027	5.52	0.7037			1027	86.9	96.2148			1027	75.32	73.3786			1027	362.52	350.909
1028	3.7	0.7037			1028	106.56	96.2148			1028	100.94	73.3786			1028	448.94	350.909
1029	8.58	0.7037			1029	83.82	96.2148			1029	97.2	73.3786			1029	424.98	350.909
1030	-6.44	0.7037			1030	48.86	96.2148			1030	76.92	73.3786			1030	369.46	350.909
1031	-17.04	0.7037			1031	127.18	96.2148			1031	86.86	73.3786			1031	280.32	350.909
1032	0.68	0.7037			1032	99.22	96.2148			1032	68.1	73.3786			1032	203.8	180.074
1033	-2.56	0.7037			1033	113.68	96.2148			1033	70.22	73.3786			1033	184.84	180.074
1034	-17.62	0.7037			1034	115.96	96.2148			1034	82.48	73.3786			1034	148.2	180.074
1035	-8.26	0.7037			1035	89.46	96.2148			1035	56.08	73.3786			1035	174.06	180.074
1036	1.96	0.7037			1036	114.82	96.2148			1036	62.44	73.3786			1036	156.88	180.074
1037	-12.84	0.7037			1037	94.52	96.2148			1037	75.92	73.3786			1037	184.2	180.074
1038	18.94	0.7037			1038	118.6	96.2148			1038	90.58	73.3786			1038	163.9	180.074
1039	15.2	0.7037			1039	80.54	96.2148			1039	99.32	73.3786			1039	196.62	180.074
1040	-11.52	0.7037			1040	93.78	96.2148			1040	89.78	73.3786			1040	195.66	180.074
1041	-0.86	0.7037			1041	121.94	96.2148			1041	76.1	73.3786			1041	209.36	180.074
1042	-13.16	0.7037			1042	105.14	96.2148			1042	73.78	73.3786			1042	185.9	180.074
1043	-13.16	0.7037			1043	111.68	96.2148			1043	68.44	73.3786			1043	174.42	180.074
1044	-2.62	0.7037			1044	114.16	96.2148			1044	82.08	73.3786			1044	182.98	180.074
1045	-11.42	0.7037			1045	103.94	96.2148			1045	51.74	73.3786			1045	154	180.074
1046	8.26	0.7037			1046	107.1	96.2148			1046	50.66	73.3786			1046	186.94	180.074
1047	-21.5	0.7037			1047	97.22	96.2148			1047	63.08	73.3786			1047	180	180.074
1048	-6.52	0.7037			1048	122.4	96.2148			1048	88.46	73.3786			1048	159.78	180.074
1049	14.74	0.7037			1049	128.06	96.2148			1049	67.68	73.3786			1049	180.58	180.074
1050	2.64	0.7037			1050	132.34	96.2148			1050	58.54	73.3786			1050	185.74	180.074
1051	-0.74	0.7037			1051	100.74	96.2148			1051	85.42	73.3786			1051	180.72	180.074
1052	16.8	0.7037			1052	75.68	96.2148			1052	74.38	73.3786			1052	150.94	180.074
1053	2.94	0.7037			1053	87.6	96.2148			1053	47.68	73.3786			1053	178.26	180.074
1054	11.96	0.7037			1054	5.54	-5.6694			1054	67.7	73.3786			1054	177.86	180.074
1055	3.82	0.7037			1055	-3.7	-5.6694			1055	47.3	73.3786			1055	166.68	180.074
1056	-9.9	0.7037			1056	2.98	-5.6694			1056	102.06	73.3786			1056	158.92	180.074
1057	-4.62	0.7037			1057	-4.98	-5.6694			1057	88.36	73.3786			1057	181.98	180.074
1058	-5.64	0.7037			1058	-8.26	-5.6694			1058	72.64	73.3786			1058	181.3	180.074
1059	-11.52	0.7037			1059	-0.88	-5.6694			1059	61.26	73.3786			1059	185.46	180.074
1060	-11.86	0.7037			1060	-3.14	-5.6694			1060	58.98	73.3786			1060	182.12	180.074
1061	-7.42	0.7037			1061	1.32	-5.6694			1061	72.72	73.3786			1061	150.22	180.074
1062	-1.32	0.7037			1062	-0.9	-5.6694			1062	96.14	73.3786			1062	190	180.074
1063	4.68	0.7037			1063	-1.26	-5.6694			1063	61.68	73.3786			1063	128.14	180.074
1064	-18.66	0.7037			1064	-14.98	-5.6694			1064	83.28	73.3786			1064	190.78	180.074
1065	-14.56	0.7037			1065	-20.58	-5.6694			1065	56.74	73.3786			1065	203.04	180.074
1066	8.5	0.7037			1066	-16.1	-5.6694			1066	71.36	73.3786			1066	185.4	180.074
1067	-4.06	0.7037			1067	-4.62	-5.6694			1067	63.26	73.3786			1067	172.44	180.074
1068	8.3	0.7037			1068	-10.4	-5.6694			1068	90.4	73.3786			1068	164.62	180.074
1069	-4.78	0.7037			1069	-0.68	-5.6694			1069	86.82	73.3786			1069	188.68	180.074
1070	-16.6	0.7037			1070	-12.36	-5.6694			1070	62.66	73.3786			1070	210.6	180.074
1071	-14.46	0.7037			1071	1.92	-5.6694			1071	54.1	73.3786			1071	190.98	180.074
1072	-5.48	0.7037			1072	-23.64	-5.6694			1072	100.62	73.3786			1072	179.28	180.074
1073	-11.24	0.7037			1073	17.28	-5.6694			1073	76.74	73.3786			1073	225.94	180.074
1074	-4.72	0.7037			1074	-10.4	-5.6694			1074	80.12	73.3786			1074	171.54	180.074
1075	9.46	0.7037			1075	-11.06	-5.6694			1075	71.68	73.3786			1075	167.34	180.074
1076	13.32	0.7037			1076	-1.34	-5.6694			1076	27.8	73.3786			1076	148.82	180.074
1077	-9.38	0.7037			1077	-14.5	-5.6694			1077	38.28	73.3786			1077	179.82	180.074
1078	-14.34	0.7037			1078	12.68	-5.6694			1078	79.94	73.3786			1078	171.96	180.074
1079	-11.04	0.7037			1079	-10.22	-5.6694			1079	72.06	73.3786			1079	176.5	180.074
1080	-3.22	0.7037			1080	12.82	-5.6694			1080	81.58	73.3786			1080	198.04	180.074
1081	-11.04	0.7037			1081	-3.26	-5.6694			1081	88.16	73.3786			1081	139.4	180.074
1082	6.96	0.7037			1082	4.86	-5.6694			1082	59.2	73.3786			1082	200.66	180.074
1083	10.54	0.7037			1083	12.44	-5.6694			1083	78.66	73.3786			1083	174.54	180.074
1084	-13.94	0.7037			1084	-2.12	-5.6694			1084	92.24	73.3786			1084	171.8	180.074
1085	-11.98	0.7037			1085	3.3	-5.6694			1085	63.42	73.3786			1085	143.7	180.074
1086	-6.28	0.7037			1086	-3.22	-5.6694			1086	83.74	73.3786			1086	169.26	180.074
1087	-3.76	0.7037			1087	-18.72	-5.6694			1087	77.82	73.3786			1087	192.96	180.074
1088	15.9	0.7037			1088	-4.54	-5.6694			1088	99.92	73.3786			1088	128.46	180.074
1089	-3.68	0.7037			1089	-15.48	-5.6694			1089	70.68	73.3786			1089	161.18	180.074
1090	2.7	0.7037			1090	16.34	-5.6694			1090	47.8	73.3786			1090	170.94	180.074
1091	8.42	0.7037			1091	-3.4	-5.6694			1091	68.38	73.3786			1091	169.58	180.074
1092	8.5	0.7037			1092	14.7	-5.6694			1092	65.3	73.3786			1092	194.5	180.074
1093	-9.98	0.7037			1093	-5.9	-5.6694			1093	79.28	73.3786			1093	185.76	180.074
1094	-6.18	0.7037			1094	-5.6	-5.6694			1094	70.66	73.3786			1094	163.6	180.074
1095	9.4	0.7037			1095	-0.34	-5.6694			1095	73.76	73.3786			1095	152.22	180.074
1096	-19.06	0.7037			1096	-4.82	-5.6694			1096	48.06	73.3786			1096	160.88	180.074
1097	10.54	0.7037			1097	-17.8	-5.6694			1097	59.74	73.3786			1097	178.12	180.074
1098	-11.42	0.7037			1098	4.68	-5.6694			1098	80.12	73.3786			1098	197.44	180.074
1099	-0.12	0.7037			1099	-8.98	-5.6694			1099	60.68	73.3786			1099	168.26	180.074
1100	-0.54	0.7037			1100	-0.54	-5.6694			1100	68.44	73.3786			1100	164.96	180.074
1101	-6	0.7037			1101	10.16	-5.6694			1101	77.92	73.3786			1101	255.52	180.074
1102	-15.1	0.7037			1102	-13.9	-5.6694			1102	73.32	73.3786			1102	183.24	180.074
1103	-2.9	0.7037			1103	-19.94	-5.6694			1103	78.6	73.3786			1103	170.28	180.074
1104	6.1	0.7037			1104	0.84	-5.6694			1104	45.14	73.3786			1104	185.42	180.074
1105	-7.36	0.7037			1105	11.02	-5.6694			1105	62.1	73.3786			1105	179.62	180.074
1106	-4.26	0.7037			1106	-5.34	-5.6694			1106	72.4	73.3786			1106	174.76	180.074
1107	-10.14	0.7037			1107	-13.06	-5.6694			1107	88.24	73.3786			1107	195.74	180.074
1108	5.06	0.7037			1108	-4.44	-5.6694			1108	69.5	73.3786			1108	186.92	180.074
1109	-14.72	0.7037			1109	-16.14	-5.6694			1109	86.86	73.3786			1109	175.52	180.074
1110	-10.5	0.7037			1110	7.16	-5.6694			1110	54.1	73.3786			1110	163.6	180.074
1111	-12.64	0.7037			1111	-6.08	-5.6694			1111	92.88	73.3786			1111	156.86	180.074
1112	-4.64	0.7037			1112	-17.82	-5.6694			1112	96.26	73.3786			1112	207.48	180.074
1113	-23.7	0.7037			1113	0.12	-5.6694			1113	72.38	73.3786			1113	158.82	180.074
1114	-23.64	0.7037			1114	-14.14	-5.6694			1114	77.58	73.3786			1114	218.46	180.074
1115	9.16	0.7037			1115	-0.46	-5.6694			1115	71.76	73.3786			1115	208.4	180.074
1116	-9.08	0.7037			1116	-4.86	-5.6694			1116	64.9	73.3786			1116	159.62	180.074
1117	-5.66	0.7037			1117	-25.42	-5.6694			1117	63.28	73.3786			1117	173.64	180.074
1118	-2.36	0.7037			1118	-16.4	-5.6694			1118	88.92	73.3786			1118	195.1	180.074
1119	17.38	0.7037			1119	-9.3	-5.6694			1119	93.88	73.3786			1119	193.96	180.074
1120	-6.22	0.7037			1120	10.3	-5.6694			1120	65.74	73.3786			1120	151.4	180.074
1121	-10.36	0.7037			1121	-16.26	-5.6694			1121	101.38	73.3786			1121	213.84	180.074
1122	1.96	0.7037			1122	-3.54	-5.6694			1122	75.68	73.3786			1122	187.2	180.074
1123	-8.84	0.7037			1123	-19.14	-5.6694			1123	69.02	73.3786			1123	168.14	180.074
1124	2.12	0.7037			1124	-12.66	-5.6694			1124	88.16	73.3786			1124	181.66	180.074
1125	-13.9	0.7037			1125	-6.54	-5.6694			1125	55.84	73.3786			1125	135.44	180.074
1126	-2.84	0.7037			1126	-3.08	-5.6694			1126	48.34	73.3786			1126	164.18	180.074
1127	10.94	0.7037			1127	-9.88	-5.6694			1127	73.28	73.3786			1127	164	180.074
1128	1.22	0.7037			1128	5.16	-5.6694			1128	88.48	73.3786			1128	175.54	180.074
1129	-8.32	0.7037			1129	3.46	-5.6694			1129	81.18	73.3786			1129	168.6	180.074
1130	-1.06	0.7037			1130	-11.16	-5.6694			1130	87.52	73.3786			1130	183.66	180.074
1131	-7.9	0.7037			1131	-12.86	-5.6694			1131	59.9	73.3786			1131	226.96	180.074
1132	-16.66	0.7037			1132	-16.6	-5.6694			1132	75.46	73.3786			1132	177.7	180.074
1133	6.54	0.7037			1133	-9.08	-5.6694			1133	59.6	73.3786			1133	219.4	180.074
1134	2.38	0.7037			1134	-18.28	-5.6694			1134	75.78	73.3786			1134	174.72	180.074
1135	-13.98	0.7037			1135	-13.42	-5.6694			1135	55.04	73.3786			1135	177.72	180.074
1136	-19.5	0.7037			1136	-13.1	-5.6694			1136	69.54	73.3786			1136	249.42	180.074
1137	-14.04	0.7037			1137	-3.6	-5.6694			1137	66.42	73.3786			1137	212.34	180.074
1138	10.7	0.7037			1138	-17.4	-5.6694			1138	80.14	73.3786			1138	191.24	180.074
1139	-4.06	0.7037			1139	-10.52	-5.6694			1139	72.04	73.3786			1139	205.96	180.074
1140	-5.1	0.7037			1140	-18.36	-5.6694			1140	85.98	73.3786			1140	177.96	180.074
1141	-18.86	0.7037			1141	5	-5.6694			1141	75.56	73.3786			1141	177.6	180.074
1142	-14.62	0.7037			1142	-6.76	-5.6694			1142	59.04	73.3786			1142	185.42	180.074
1143	-9.7	0.7037			1143	-3.44	-5.6694			1143	78.52	73.3786			1143	180.7	180.074
1144	-5.24	0.7037			1144	-2.42	-5.6694			1144	92.78	73.3786			1144	167.1	180.074
1145	12.94	0.7037			1145	-9.7	-5.6694			1145	82.42	73.3786			1145	248.34	180.074
1146	-12.8	0.7037			1146	-13.1	-5.6694			1146	64.58	73.3786			1146	186.42	180.074
1147	-15.22	0.7037			1147	-26.24	-5.6694			1147	68.86	73.3786			1147	173.22	180.074
1148	-10.82	0.7037			1148	-17.78	-5.6694			1148	93.9	73.3786			1148	164.92	180.074
1149	-0.62	0.7037			1149	-12.06	-5.6694			1149	71.86	73.3786			1149	164.94	180.074
1150	-8.84	0.7037			1150	5.8	-5.6694			1150	71.58	73.3786			1150	157.7	180.074
1151	10.92	0.7037			1151	-4.86	-5.6694			1151	93.44	73.3786			1151	191.26	180.074
1152	-14.84	0.7037			1152	-10.08	-5.6694			1152	106.8	73.3786			1152	170	180.074
1153	-12.24	0.7037			1153	-6.64	-5.6694			1153	113.36	73.3786			1153	198.4	180.074
1154	17.16	0.7037			1154	-8.24	-5.6694			1154	46.14	73.3786			1154	196.16	180.074
1155	-0.48	0.7037			1155	-14.88	-5.6694			1155	92.34	73.3786			1155	155.14	180.074
1156	-16.96	0.7037			1156	-18.38	-5.6694			1156	63.28	73.3786			1156	171.1	180.074
1157	-13.18	0.7037			1157	-7.7	-5.6694			1157	79.24	73.3786			1157	217.82	180.074
1158	0.96	0.7037			1158	0.9	-5.6694			1158	48.1	73.3786			1158	188.72	180.074
1159	-25.16	0.7037			1159	13.76	-5.6694			1159	87.14	73.3786			1159	197.88	180.074
1160	-4.3	0.7037			1160	3.76	-5.6694			1160	98.6	73.3786			1160	163.38	180.074
1161	3.92	0.7037			1161	-9.78	-5.6694			1161	73.16	73.3786			1161	178.56	180.074
1162	-13.06	0.7037			1162	2.08	-5.6694			1162	82.82	73.3786			1162	215.56	180.074
1163	-0.72	0.7037			1163	-7.7	-5.6694			1163	80.16	73.3786			1163	138.5	180.074
1164	1.32	0.7037			1164	17.32	-5.6694			1164	53.96	73.3786			1164	176.44	180.074
1165	3.7	0.7037			1165	-10.66	-5.6694			1165	73.66	73.3786			1165	195.9	180.074
1166	17.76	0.7037			1166	-14.24	-5.6694			1166	66.5	73.3786			1166	204.36	180.074
1167	7.3	0.7037			1167	-10.96	-5.6694			1167	55.52	73.3786			1167	159.62	180.074
1168	-14.96	0.7037			1168	-9.46	-5.6694			1168	75.04	73.3786			1168	217.48	180.074
1169	-15.12	0.7037			1169	-4.4	-5.6694			1169	61.88	73.3786			1169	160.24	180.074
1170	1.28	0.7037			1170	-4.04	-5.6694			1170	85.26	73.3786			1170	208.56	180.074
1171	0.02	0.7037			1171	-6.5	-5.6694			1171	82.6	73.3786			1171	189.84	180.074
1172	-6.16	0.7037			1172	9.42	-5.6694			1172	69.76	73.3786			1172	171.94	180.074
1173	-15.52	0.7037			1173	9.54	-5.6694			1173	68.02	73.3786			1173	144.36	180.074
1174	17.82	0.7037			1174	4.7	-5.6694			1174	57.9	73.3786			1174	177.12	180.074
1175	-7.62	0.7037			1175	-13.24	-5.6694			1175	76.32	73.3786			1175	202.64	180.074
1176	-12.54	0.7037			1176	-6.24	-5.6694			1176	83.3	73.3786			1176	178.2	180.074
1177	5.58	0.7037			1177	0.04	-5.6694			1177	73.9	73.3786			1177	218.5	180.074
1178	16.08	0.7037			1178	-9.38	-5.6694			1178	57.02	73.3786			1178	185.58	180.074
1179	-12.24	0.7037			1179	-8.16	-5.6694			1179	68.04	73.3786			1179	177.88	180.074
1180	-6.48	0.7037			1180	-13.18	-5.6694			1180	51.28	73.3786			1180	212.16	180.074
1181	-13.76	0.7037			1181	-2.36	-5.6694			1181	67.52	73.3786			1181	211.98	180.074
1182	20.28	0.7037			1182	-9.32	-5.6694			1182	74.72	73.3786			1182	191.46	180.074
1183	-17.08	0.7037			1183	-18.86	-5.6694			1183	79.86	73.3786			1183	174.82	180.074
1184	-4.52	0.7037			1184	6.02	-5.6694			1184	69.68	73.3786			1184	149.88	180.074
1185	1.88	0.7037			1185	-17.24	-5.6694			1185	84.52	73.3786			1185	183.24	180.074
1186	8.76	0.7037			1186	-16.12	-5.6694			1186	77.18	73.3786			1186	155.9	180.074
1187	0.62	0.7037			1187	6.06	-5.6694			1187	83.86	73.3786			1187	192.24	180.074
1188	-15.38	0.7037			1188	-1.32	-5.6694			1188	66.86	73.3786			1188	203.52	180.074
1189	17.5	0.7037			1189	0.28	-5.6694			1189	72.4	73.3786			1189	189.4	180.074
1190	7.28	0.7037			1190	2	-5.6694			1190	67.56	73.3786			1190	193.66	180.074
1191	-9.92	0.7037			1191	-8.58	-5.6694			1191	78.34	73.3786			1191	182.16	180.074
1192	-13.14	0.7037			1192	-0.24	-5.6694			1192	61.2	73.3786			1192	214.42	180.074
1193	-4.92	0.7037			1193	-0.94	-5.6694			1193	51.32	73.3786			1193	230.14	180.074
1194	-2.56	0.7037			1194	-1.98	-5.6694			1194	52.34	73.3786			1194	175.54	180.074
1195	-31.68	0.7037			1195	-6.92	-5.6694			1195	73.44	73.3786			1195	182.02	180.074
1196	-10.94	0.7037			1196	2.92	-5.6694			1196	44.88	73.3786			1196	184.32	180.074
1197	17.48	0.7037			1197	-30.26	-5.6694			1197	66.82	73.3786			1197	220.44	180.074
1198	-29.62	0.7037			1198	-27.84	-5.6694			1198	61.62	73.3786			1198	192.16	180.074
1199	1.62	0.7037			1199	-18.2	-5.6694			1199	85.02	73.3786			1199	184.44	180.074
1200	7.62	0.7037			1200	-14.44	-5.6694			1200	62.36	73.3786			1200	186.34	180.074
1201	13.18	0.7037			1201	-12.34	-5.6694			1201	82.88	73.3786			1201	178.9	180.074
1202	11.86	0.7037			1202	6.26	-5.6694			1202	70.92	73.3786			1202	163.74	180.074
1203	-17.02	0.7037			1203	-13.6	-5.6694			1203	63.9	73.3786			1203	199	180.074
1204	-6.6	0.7037			1204	7.28	-5.6694			1204	84.8	73.3786			1204	179.2	180.074
1205	-4.96	0.7037			1205	-0.04	-5.6694			1205	88.78	73.3786			1205	149.62	180.074
1206	-4.46	0.7037			1206	-3.66	-5.6694			1206	75.52	73.3786			1206	116.88	105.597
1207	2.36	0.7037			1207	-20.7	-5.6694			1207	56.64	73.3786			1207	98.24	105.597
1208	-7.46	0.7037			1208	-2.9	-5.6694			1208	66.62	73.3786			1208	111.96	105.597
1209	11.52	0.7037			1209	2.12	-5.6694			1209	52.16	73.3786			1209	121.56	105.597
1210	-5.52	0.7037			1210	2.06	-5.6694			1210	45.86	73.3786			1210	119.14	105.597
1211	0.82	0.7037			1211	3.88	-5.6694			1211	78.4	73.3786			1211	72.34	105.597
1212	-25.06	0.7037			1212	-3.36	-5.6694			1212	66.22	73.3786			1212	102.12	105.597
1213	8.88	0.7037			1213	-4.24	-5.6694			1213	82.78	73.3786			1213	100.82	105.597
1214	9.48	0.7037			1214	-0.88	-5.6694			1214	93.32	73.3786			1214	62.8	105.597
1215	-11.42	0.7037			1215	-6.72	-5.6694			1215	77.42	73.3786			1215	112.4	105.597
1216	-29.52	0.7037			1216	-0.26	-5.6694			1216	76.08	73.3786			1216	79.04	105.597
1217	0.22	0.7037			1217	-10.94	-5.6694			1217	50.68	73.3786			1217	125.78	105.597
1218	-2.54	0.7037			1218	1.26	-5.6694			1218	56.7	73.3786			1218	114.22	105.597
1219	-4.98	0.7037			1219	-7.22	-5.6694			1219	86.62	73.3786			1219	84.54	105.597
1220	-11.78	0.7037			1220	-6.2	-5.6694			1220	74.04	73.3786			1220	93.48	105.597
1221	-9.84	0.7037			1221	-4.24	-5.6694			1221	64.32	73.3786			1221	115.56	105.597
1222	-6.6	0.7037			1222	-10.48	-5.6694			1222	69.04	73.3786			1222	109.44	105.597
1223	-7.4	0.7037			1223	-12.46	-5.6694			1223	68.98	73.3786			1223	85.62	105.597
1224	0.36	0.7037			1224	-7.02	-5.6694			1224	62.36	73.3786			1224	127.28	105.597
1225	0.86	0.7037			1225	-0.66	-5.6694			1225	57.98	73.3786			1225	93.76	105.597
1226	-12.42	0.7037			1226	-9.24	-5.6694			1226	68.56	73.3786			1226	95.74	105.597
1227	-3.1	0.7037			1227	-0.04	-5.6694			1227	72.04	73.3786			1227	100.6	105.597
1228	-11.78	0.7037			1228	-15.18	-5.6694			1228	46.86	73.3786			1228	50.32	105.597
1229	-3.96	0.7037			1229	12.32	-5.6694			1229	44.5	73.3786			1229	128.16	105.597
1230	-26.2	0.7037			1230	-15.92	-5.6694			1230	66.9	73.3786			1230	97.9	105.597
1231	-19	0.7037			1231	-1.08	-5.6694			1231	75.52	73.3786			1231	110.28	105.597
1232	12.86	0.7037			1232	-11.24	-5.6694			1232	64.5	73.3786			1232	106.26	105.597
1233	6.74	0.7037			1233	4.26	-5.6694			1233	68.98	73.3786			1233	126.4	105.597
1234	0.68	0.7037			1234	-2.8	-5.6694			1234	72.9	73.3786			1234	134.56	105.597
1235	2.68	0.7037			1235	2.6	-5.6694			1235	57.54	73.3786			1235	139.72	105.597
1236	2.6	0.7037			1236	-8.66	-5.6694			1236	69	73.3786			1236	126.54	105.597
1237	6.78	0.7037			1237	-16.2	-5.6694			1237	70.86	73.3786			1237	122.08	105.597
1238	-12.16	0.7037			1238	4.08	-5.6694			1238	82.78	73.3786			1238	112.08	105.597
1239	-6.5	0.7037			1239	-11.48	-5.6694			1239	77.98	73.3786			1239	117.7	105.597
1240	-14.2	0.7037			1240	-7.18	-5.6694			1240	57.74	73.3786			1240	121.86	105.597
1241	2.9	0.7037			1241	6.22	-5.6694			1241	63.76	73.3786			1241	117.78	105.597
1242	0.18	0.7037			1242	-13.58	-5.6694			1242	63.66	73.3786			1242	106.52	105.597
1243	-3	0.7037			1243	-23.32	-5.6694			1243	74.32	73.3786			1243	130.64	105.597
1244	12.02	0.7037			1244	1.32	-5.6694			1244	77.74	73.3786			1244	83.08	105.597
1245	-0.22	0.7037			1245	-6.94	-5.6694			1245	86.98	73.3786			1245	128.48	105.597
1246	0.58	0.7037			1246	-2.78	-5.6694			1246	80.54	73.3786			1246	97.72	105.597
1247	-5.98	0.7037			1247	-6.52	-5.6694			1247	67.94	73.3786			1247	135.56	105.597
1248	-11.46	0.7037			1248	6.84	-5.6694			1248	51.18	73.3786			1248	116.62	105.597
1249	-1.56	0.7037			1249	-10.98	-5.6694			1249	99.68	73.3786			1249	109.36	105.597
1250	-3.36	0.7037			1250	-9.18	-5.6694			1250	88.9	73.3786			1250	109.4	105.597
1251	-6.24	0.7037			1251	-10.18	-5.6694			1251	77.26	73.3786			1251	130.82	105.597
1252	-11.86	0.7037			1252	-21.66	-5.6694			1252	82.54	73.3786			1252	109.38	105.597
1253	-18.16	0.7037			1253	-3.4	-5.6694			1253	86.94	73.3786			1253	90.38	105.597
1254	-9.12	0.7037			1254	-12.82	-5.6694			1254	81.38	73.3786			1254	109.78	105.597
1255	5.74	0.7037			1255	-5.22	-5.6694			1255	42.98	73.3786			1255	89.32	105.597
1256	7.7	0.7037			1256	-8.9	-5.6694			1256	98.16	73.3786			1256	105.96	105.597
1257	-8.98	0.7037			1257	-3.54	-5.6694			1257	59.58	73.3786			1257	103.52	105.597
1258	-8.04	0.7037			1258	-2.18	-5.6694			1258	56.62	73.3786			1258	107.44	105.597
1259	-2.68	0.7037			1259	5.8	-5.6694			1259	95.74	73.3786			1259	94.28	105.597
1260	-0.02	0.7037			1260	9.28	-5.6694			1260	83.74	73.3786			1260	66.32	105.597
1261	17.44	0.7037			1261	4.98	-5.6694			1261	97.4	73.3786			1261	94.16	105.597
1262	-10.08	0.7037			1262	4.9	-5.6694			1262	74.44	73.3786			1262	100.92	105.597
1263	-22.72	0.7037			1263	-13.84	-5.6694			1263	59.06	73.3786			1263	65.88	105.597
1264	4.62	0.7037			1264	13.6	-5.6694			1264	75.3	73.3786			1264	89.74	105.597
1265	2.46	0.7037			1265	-16.6	-5.6694			1265	90.78	73.3786			1265	23.76	5.16299
1266	0.02	0.7037			1266	-9.34	-5.6694			1266	58.96	73.3786			1266	-7.54	5.16299
1267	-11.78	0.7037			1267	-3.18	-5.6694			1267	74.02	73.3786			1267	3.8	5.16299
1268	-13.5	0.7037			1268	-16.3	-5.6694			1268	62.3	73.3786			1268	-5.04	5.16299
1269	3.1	0.7037			1269	-3.7	-5.6694			1269	45.42	73.3786			1269	-2.02	5.16299
1270	-21.06	0.7037			1270	-11.7	-5.6694			1270	75.64	73.3786			1270	-4.7	5.16299
1271	0.12	0.7037			1271	-2.06	-5.6694			1271	148.38	73.3786			1271	22.94	5.16299
1272	-14.92	0.7037			1272	-14.36	-5.6694			1272	59.98	73.3786			1272	26.74	5.16299
1273	7.18	0.7037			1273	-21.74	-5.6694			1273	63.86	73.3786			1273	-3.2	5.16299
1274	2.92	0.7037			1274	0.42	-5.6694			1274	86.06	73.3786			1274	23.72	5.16299
1275	10.66	0.7037			1275	4	-5.6694			1275	79.16	73.3786			1275	-2.4	5.16299
1276	-19.4	0.7037			1276	-16.58	-5.6694			1276	63.62	73.3786			1276	-10.52	5.16299
1277	14.82	0.7037			1277	-5.92	-5.6694			1277	81.4	73.3786			1277	0.44	5.16299
1278	-2.56	0.7037			1278	-1.5	-5.6694			1278	72.08	73.3786			1278	-10.4	5.16299
1279	-23.72	0.7037			1279	-13.46	-5.6694			1279	66.46	73.3786			1279	13.38	5.16299
1280	5.72	0.7037			1280	5.44	-5.6694			1280	87.54	73.3786			1280	6.32	5.16299
1281	7.6	0.7037			1281	-9.88	-5.6694			1281	59.16	73.3786			1281	4.54	5.16299
1282	1.66	0.7037			1282	-13.72	-5.6694			1282	64.46	73.3786			1282	7.3	5.16299
1283	-7.44	0.7037			1283	8.48	-5.6694			1283	58.22	73.3786			1283	12.54	5.16299
1284	-15.48	0.7037			1284	-8.72	-5.6694			1284	65.64	73.3786			1284	33	5.16299
1285	-11.96	0.7037			1285	-4.78	-5.6694			1285	71.14	73.3786			1285	16.3	5.16299
1286	-12.16	0.7037			1286	-18.78	-5.6694			1286	32.7	73.3786			1286	-3.22	5.16299
1287	-4.72	0.7037			1287	2.5	-5.6694			1287	84.62	73.3786			1287	-4.8	5.16299
1288	-0.04	0.7037			1288	-13.54	-5.6694			1288	80.9	73.3786			1288	8.24	5.16299
1289	-8.26	0.7037			1289	-22.12	-5.6694			1289	56.46	73.3786			1289	12.68	5.16299
1290	12.54	0.7037			1290	5.1	-5.6694			1290	59.46	73.3786			1290	10.24	5.16299
1291	-1.22	0.7037			1291	-23.3	-5.6694			1291	75.54	73.3786			1291	15.26	5.16299
1292	-6.44	0.7037			1292	-8.18	-5.6694			1292	65.2	73.3786			1292	2.62	5.16299
1293	-17.14	0.7037			1293	-7.4	-5.6694			1293	61.62	73.3786			1293	16	5.16299
1294	-8.82	0.7037			1294	-6.04	-5.6694			1294	86.42	73.3786			1294	-0.3	5.16299
1295	-4.26	0.7037			1295	1.5	-5.6694			1295	56.96	73.3786			1295	9.62	5.16299
1296	-1.68	0.7037			1296	-29.06	-5.6694			1296	62.04	73.3786			1296	11	5.16299
1297	-9.9	0.7037			1297	5.4	-5.6694			1297	131.06	73.3786			1297	20.18	5.16299
1298	-6.88	0.7037			1298	6.58	-5.6694			1298	120.2	73.3786			1298	9.82	5.16299
1299	13.78	0.7037			1299	3.7	-5.6694			1299	105.12	73.3786			1299	5.96	5.16299
1300	-2.64	0.7037			1300	-15.8	-5.6694			1300	112.9	73.3786			1300	-8.96	5.16299
1301	9.34	0.7037			1301	-2.04	-5.6694			1301	73.4	73.3786			1301	-6.42	5.16299
1302	4.36	0.7037			1302	14.72	-5.6694			1302	129.9	73.3786			1302	7.26	5.16299
1303	12.96	0.7037			1303	-9.06	-5.6694			1303	123.94	73.3786			1303	10.24	5.16299
1304	-12	0.7037			1304	1.96	-5.6694			1304	71.46	73.3786			1304	3.8	5.16299
1305	-7.14	0.7037			1305	12.84	-5.6694			1305	52.38	73.3786			1305	3.78	5.16299
1306	-3.4	0.7037			1306	1.62	-5.6694			1306	95.02	73.3786			1306	-12.62	5.16299
1307	-5.02	0.7037			1307	-14.98	-5.6694			1307	76.22	73.3786			1307	-0.1	5.16299
1308	1.86	0.7037			1308	-10.4	-5.6694			1308	66.02	73.3786			1308	8.26	5.16299
1309	-5.98	0.7037			1309	-0.08	-5.6694			1309	78.6	73.3786			1309	18.92	5.16299
1310	-7.04	0.7037			1310	-9.88	-5.6694			1310	80.9	73.3786			1310	17.32	5.16299
1311	-8.64	0.7037			1311	-9.02	-5.6694			1311	44.2	73.3786			1311	-3.9	5.16299
1312	8.42	0.7037			1312	5.7	-5.6694			1312	62.38	73.3786			1312	4.2	5.16299
1313	-3.94	0.7037			1313	-6.44	-5.6694			1313	70.02	73.3786			1313	-9.86	5.16299
1314	-0.48	0.7037			1314	2.7	-5.6694			1314	86.9	73.3786			1314	0.22	5.16299
1315	-9.34	0.7037			1315	-2.96	-5.6694			1315	73.44	73.3786			1315	24.82	5.16299
1316	2.46	0.7037			1316	-3.4	-5.6694			1316	48.06	73.3786			1316	16.5	5.16299
1317	-25.84	0.7037			1317	6.62	-5.6694			1317	90.52	73.3786			1317	4.36	5.16299
1318	7.18	0.7037			1318	-6.14	-5.6694			1318	86.5	73.3786			1318	9.12	5.16299
1319	22.78	0.7037			1319	-19.8	-5.6694			1319	55.54	73.3786			1319	-14.1	5.16299
1320	4.84	0.7037			1320	-10.72	-5.6694			1320	69.04	73.3786			1320	3.24	5.16299
1321	-15.08	0.7037			1321	-24.94	-5.6694			1321	80.3	73.3786			1321	3.52	5.16299
1322	-0.5	0.7037			1322	-17.9	-5.6694			1322	62.84	73.3786			1322	15.24	5.16299
1323	-10.72	0.7037			1323	-17.28	-5.6694			1323	109.04	73.3786			1323	20.14	5.16299
1324	15.36	0.7037			1324	8.9	-5.6694			1324	59	73.3786			1324	15.02	5.16299
1325	3.08	0.7037			1325	5.06	-5.6694			1325	67.6	73.3786			1325	13.16	5.16299
1326	2.18	0.7037			1326	-9.16	-5.6694			1326	70	73.3786			1326	6.16	5.16299
1327	-1.98	0.7037			1327	-4.18	-5.6694			1327	75.02	73.3786			1327	19.88	5.16299
1328	-15.14	0.7037			1328	-10.88	-5.6694			1328	78.94	73.3786			1328	1.08	5.16299
1329	-11.6	0.7037			1329	-3.92	-5.6694			1329	67.8	73.3786			1329	14.12	5.16299
1330	2.2	0.7037			1330	-3.68	-5.6694			1330	72.88	73.3786			1330	-5.26	5.16299
1331	9.92	0.7037			1331	-10.44	-5.6694			1331	64.48	73.3786			1331	-9.26	5.16299
1332	10.12	0.7037			1332	-8.98	-5.6694			1332	71.76	73.3786			1332	17.32	5.16299
1333	-7.78	0.7037			1333	-8.84	-5.6694			1333	69.2	73.3786			1333	-8.08	5.16299
1334	7.34	0.7037			1334	-13.06	-5.6694			1334	76.54	73.3786			1334	3.64	5.16299
1335	-3.82	0.7037			1335	-9.3	-5.6694			1335	96.82	73.3786			1335	-11.62	5.16299
1336	-4.06	0.7037			1336	-0.56	-5.6694			1336	91.88	73.3786			1336	7.62	5.16299
1337	1.44	0.7037			1337	-16.9	-5.6694			1337	89.18	73.3786			1337	7.86	5.16299
1338	-13.28	0.7037			1338	-20.54	-5.6694			1338	69.12	73.3786			1338	11.74	5.16299
1339	-2.6	0.7037			1339	-0.98	-5.6694			1339	50.6	73.3786			1339	9.36	5.16299
1340	-1.5	0.7037			1340	5.12	-5.6694			1340	108.18	73.3786			1340	16.2	5.16299
1341	0.82	0.7037			1341	-2.08	-5.6694			1341	75.48	73.3786			1341	12.36	5.16299
1342	-6.64	0.7037			1342	-1.94	-5.6694			1342	58.32	73.3786			1342	14.26	5.16299
1343	3.26	0.7037			1343	-12.56	-5.6694			1343	82.94	73.3786			1343	14.32	5.16299
1344	16.94	0.7037			1344	-5.4	-5.6694			1344	81.22	73.3786			1344	9.18	5.16299
1345	-11.66	0.7037			1345	17.4	-5.6694			1345	49.5	73.3786			1345	-19.9	5.16299
1346	-4.52	0.7037			1346	-2.88	-5.6694			1346	69.42	73.3786			1346	14.76	5.16299
1347	-12.54	0.7037			1347	1.98	-5.6694			1347	74.58	73.3786			1347	12.86	5.16299
1348	1.3	0.7037			1348	-8.08	-5.6694			1348	80.68	73.3786			1348	12.26	5.16299
1349	-22.38	0.7037			1349	0.78	-5.6694			1349	42.54	73.3786			1349	-13.42	5.16299
1350	-13.26	0.7037			1350	-22	-5.6694			1350	54.56	73.3786			1350	-10.66	5.16299
1351	-6.66	0.7037			1351	-7.9	-5.6694			1351	51.44	73.3786			1351	15.3	5.16299
1352	6.52	0.7037			1352	-12.72	-5.6694			1352	81.74	73.3786			1352	2.36	5.16299
1353	-1.12	0.7037			1353	-1.78	-5.6694			1353	62.1	73.3786			1353	5.58	5.16299
1354	-0.88	0.7037			1354	-7.14	-5.6694			1354	75.6	73.3786			1354	1.94	5.16299
1355	4.58	0.7037			1355	-15.8	-5.6694			1355	13.58	73.3786			1355	6.42	5.16299
1356	-23.68	0.7037			1356	-12.36	-5.6694			1356	54.56	73.3786			1356	0.68	5.16299
1357	1.9	0.7037			1357	-18.34	-5.6694			1357	68.34	73.3786			1357	6.96	5.16299
1358	-2.96	0.7037			1358	2.16	-5.6694			1358	88.14	73.3786			1358	12.88	5.16299
1359	-15.54	0.7037			1359	-7.38	-5.6694			1359	72.42	73.3786			1359	3.82	5.16299
1360	-7.48	0.7037			1360	-12.52	-5.6694			1360	81.76	73.3786			1360	2.78	5.16299
1361	-1.32	0.7037			1361	3.04	-5.6694			1361	74.2	73.3786			1361	14.62	5.16299
1362	3.68	0.7037			1362	12.4	-5.6694			1362	63.6	73.3786			1362	0.78	5.16299
1363	0.3	0.7037			1363	-15.04	-5.6694			1363	61.78	73.3786			1363	0.08	5.16299
1364	19.64	0.7037			1364	3.18	-5.6694			1364	65.94	73.3786			1364	-2.5	5.16299
1365	-12.04	0.7037			1365	-19.54	-5.6694			1365	64.12	73.3786			1365	18.92	5.16299
1366	0.16	0.7037			1366	-8.04	-5.6694			1366	63	73.3786			1366	15.88	5.16299
1367	9.3	0.7037			1367	5.12	-5.6694			1367	71.6	73.3786			1367	-11.24	5.16299
1368	-4.92	0.7037			1368	-6.12	-5.6694			1368	57.94	73.3786			1368	-18.7	5.16299
1369	-13.42	0.7037			1369	-13.36	-5.6694			1369	71.32	73.3786			1369	2.94	5.16299
1370	11.48	0.7037			1370	-12.96	-5.6694			1370	87.56	73.3786			1370	13.68	5.16299
1371	11.94	0.7037			1371	-19.7	-5.6694			1371	86.48	73.3786			1371	0.38	5.16299
1372	-12.48	0.7037			1372	-26.44	-5.6694			1372	78.4	73.3786			1372	7.06	5.16299
1373	2.5	0.7037			1373	-3.18	-5.6694			1373	59.48	73.3786			1373	16.4	5.16299
1374	-3.64	0.7037			1374	-9.74	-5.6694			1374	60.88	73.3786			1374	16.56	5.16299
1375	9.62	0.7037			1375	11.26	-5.6694			1375	75.22	73.3786			1375	-5.26	5.16299
1376	-18.92	0.7037			1376	-2.68	-5.6694			1376	63.68	73.3786			1376	10.4	5.16299
1377	-3.58	0.7037			1377	1.16	-5.6694			1377	69.54	73.3786			1377	7.58	5.16299
1378	5.12	0.7037			1378	-8.58	-5.6694			1378	78.36	73.3786			1378	14.32	5.16299
1379	-2.28	0.7037			1379	6.38	-5.6694			1379	73.92	73.3786			1379	-8.84	5.16299
1380	11.52	0.7037			1380	1	-5.6694			1380	79.86	73.3786			1380	1.12	5.16299
1381	5.2	0.7037			1381	-1.22	-5.6694			1381	68.78	73.3786			1381	10.08	5.16299
1382	-3.42	0.7037			1382	-11.86	-5.6694			1382	41.86	73.3786			1382	4.56	5.16299
1383	-3.88	0.7037			1383	-15.12	-5.6694			1383	80.92	73.3786			1383	8.16	5.16299
1384	-7.64	0.7037			1384	-15.3	-5.6694			1384	61.34	73.3786			1384	-3.64	5.16299
1385	-22.34	0.7037			1385	-15.58	-5.6694			1385	85.56	73.3786			1385	-1.92	5.16299
1386	23	0.7037			1386	13.34	-5.6694			1386	88.44	73.3786			1386	14.22	5.16299
1387	-4.54	0.7037			1387	-12.66	-5.6694			1387	75.82	73.3786			1387	8.18	5.16299
1388	-5.68	0.7037			1388	-5.42	-5.6694			1388	61.48	73.3786			1388	13.72	5.16299
1389	-17.26	0.7037			1389	-6.36	-5.6694			1389	64.96	73.3786			1389	-4.58	5.16299
1390	-9.32	0.7037			1390	-15.82	-5.6694			1390	85.28	73.3786			1390	2.38	5.16299
1391	-12.44	0.7037			1391	-8.74	-5.6694			1391	78.96	73.3786			1391	7.74	5.16299
1392	-23.86	0.7037			1392	-1.94	-5.6694			1392	67.2	73.3786			1392	4.88	5.16299
1393	13.46	0.7037			1393	-21.92	-5.6694			1393	76.76	73.3786			1393	11.3	5.16299
1394	-6.04	0.7037			1394	10.36	-5.6694			1394	65.22	73.3786			1394	13.48	5.16299
1395	-11.52	0.7037			1395	-17.76	-5.6694			1395	61.4	73.3786			1395	16.12	5.16299
1396	-8.24	0.7037			1396	-6.06	-5.6694			1396	82.4	73.3786			1396	3.08	5.16299
1397	1.68	0.7037			1397	-13.9	-5.6694			1397	56.02	73.3786			1397	6.7	5.16299
1398	-4.72	0.7037			1398	-4.82	-5.6694			1398	66.52	73.3786			1398	8.56	5.16299
1399	19.6	0.7037			1399	-9.94	-5.6694			1399	69	73.3786			1399	-0.86	5.16299
1400	-10.44	0.7037			1400	0.84	-5.6694			1400	53.38	73.3786			1400	0.64	5.16299
1401	-8.98	0.7037			1401	-28.42	-5.6694			1401	40.68	73.3786			1401	-1.28	5.16299
1402	18.78	0.7037			1402	-7.18	-5.6694			1402	73.2	73.3786			1402	12.46	5.16299
1403	1.84	0.7037			1403	0.02	-5.6694			1403	89.08	73.3786			1403	5.6	5.16299
1404	-16.34	0.7037			1404	3.84	-5.6694			1404	65.84	73.3786			1404	0.1	5.16299
1405	-11.42	0.7037			1405	-12.08	-5.6694			1405	80.24	73.3786			1405	2.48	5.16299
1406	-1.78	0.7037			1406	-8.52	-5.6694			1406	76.64	73.3786			1406	19.9	5.16299
1407	-12.82	0.7037			1407	2.58	-5.6694			1407	72.44	73.3786			1407	16.16	5.16299
1408	13.64	0.7037			1408	7.38	-5.6694			1408	52.56	73.3786			1408	17.58	5.16299
1409	4.2	0.7037			1409	-4.48	-5.6694			1409	69.24	73.3786			1409	11.34	5.16299
1410	-3.44	0.7037			1410	0.38	-5.6694			1410	62.08	73.3786			1410	2.54	5.16299
1411	-3.56	0.7037			1411	0.16	-5.6694			1411	102.68	73.3786			1411	14.36	5.16299
1412	-20.28	0.7037			1412	-18.6	-5.6694			1412	64.24	73.3786			1412	-0.8	5.16299
1413	-1.58	0.7037			1413	-1.8	-5.6694			1413	69.54	73.3786			1413	31.18	5.16299
1414	-21.26	0.7037			1414	-8.88	-5.6694			1414	87.22	73.3786			1414	3.08	5.16299
1415	-7.9	0.7037			1415	-16.62	-5.6694			1415	72.54	73.3786			1415	9.34	5.16299
1416	-4.86	0.7037			1416	1.54	-5.6694			1416	99.78	73.3786			1416	7.28	5.16299
1417	-3.42	0.7037			1417	-25.14	-5.6694			1417	50.44	73.3786			1417	8.9	5.16299
1418	-18.4	0.7037			1418	-13.24	-5.6694			1418	65.98	73.3786			1418	-0.68	5.16299
1419	-15.54	0.7037			1419	0.26	-5.6694			1419	113.82	73.3786			1419	-7.16	5.16299
1420	3.64	0.7037			1420	16.42	-5.6694			1420	34.84	73.3786			1420	-0.56	5.16299
1421	-5.5	0.7037			1421	-8.78	-5.6694			1421	72.96	73.3786			1421	5.28	5.16299
1422	1.46	0.7037			1422	-6.8	-5.6694			1422	93.98	73.3786			1422	14.78	5.16299
1423	-11.62	0.7037			1423	-17.86	-5.6694			1423	72.52	73.3786			1423	9.84	5.16299
1424	-5	0.7037			1424	7.82	-5.6694			1424	60.52	73.3786			1424	13.84	5.16299
1425	-8.86	0.7037			1425	-20.98	-5.6694			1425	67.76	73.3786			1425	5.64	5.16299
1426	-10.66	0.7037			1426	13.72	-5.6694			1426	82.96	73.3786			1426	12.36	5.16299
1427	-3.58	0.7037			1427	12.22	-5.6694			1427	69.52	73.3786			1427	4.32	5.16299
1428	-14.54	0.7037			1428	-6.88	-5.6694			1428	82.28	73.3786			1428	-9.14	5.16299
1429	-4.64	0.7037			1429	-8.08	-5.6694			1429	70.06	73.3786			1429	0.98	5.16299
1430	1.78	0.7037			1430	8.7	-5.6694			1430	47.18	73.3786			1430	15.34	5.16299
1431	17.7	0.7037			1431	-1.52	-5.6694			1431	71.26	73.3786			1431	14.14	5.16299
1432	-13.58	0.7037			1432	-17.52	-5.6694			1432	70.18	73.3786			1432	14.74	5.16299
1433	2.66	0.7037			1433	-5.24	-5.6694			1433	66.44	73.3786			1433	-7.28	5.16299
1434	2.68	0.7037			1434	-16.12	-5.6694			1434	62.2	73.3786			1434	-2.4	5.16299
1435	1.42	0.7037			1435	-23.38	-5.6694			1435	83.04	73.3786			1435	-5.38	5.16299
1436	-16.36	0.7037			1436	-8.94	-5.6694			1436	61.08	73.3786			1436	3.42	5.16299
1437	-2.2	0.7037			1437	-9.48	-5.6694			1437	86.66	73.3786			1437	1.5	5.16299
1438	15.16	0.7037			1438	-1.42	-5.6694			1438	61.14	73.3786			1438	11.24	5.16299
1439	3.5	0.7037			1439	5.56	-5.6694			1439	73.78	73.3786			1439	5.5	5.16299
1440	4.5	0.7037			1440	-24.6	-5.6694			1440	60.76	73.3786			1440	1.48	5.16299
1441	-7.14	0.7037			1441	-11.52	-5.6694			1441	79.22	73.3786			1441	13.2	5.16299
1442	-10.78	0.7037			1442	3.84	-5.6694			1442	116.08	73.3786			1442	-8.88178e-16	5.16299
1443	10.26	0.7037			1443	-11.52	-5.6694			1443	89.44	73.3786			1443	-5.3	5.16299
1444	-11.22	0.7037			1444	-22.82	-5.6694			1444	107.04	73.3786			1444	2	5.16299
1445	-0.92	0.7037			1445	-3.58	-5.6694			1445	93.96	73.3786			1445	-5.56	5.16299
1446	-6.76	0.7037			1446	-5.52	-5.6694			1446	112.38	73.3786			1446	8.32	5.16299
1447	4.4	0.7037			1447	-9.9	-5.6694			1447	53.68	73.3786			1447	13.82	5.16299
1448	-15.28	0.7037			1448	-8.28	-5.6694			1448	83.22	73.3786			1448	-2.54	5.16299
1449	-15.02	0.7037			1449	-12.06	-5.6694			1449	83.4	73.3786			1449	3.34	5.16299
1450	4.02	0.7037			1450	-5.18	-5.6694			1450	74.64	73.3786			1450	13.98	5.16299
1451	-0.52	0.7037			1451	0.32	-5.6694			1451	98	73.3786			1451	5.6	5.16299
1452	0.58	0.7037			1452	-10	-5.6694			1452	79.64	73.3786			1452	9.72	5.16299
1453	-15.52	0.7037			1453	0.44	-5.6694			1453	75.78	73.3786			1453	-0.96	5.16299
1454	2.5	0.7037			1454	-4.8	-5.6694			1454	64.56	73.3786			1454	-7.9	5.16299
1455	-9.76	0.7037			1455	-8.78	-5.6694			1455	56.8	73.3786			1455	4.6	5.16299
1456	4.14	0.7037			1456	-0.42	-5.6694			1456	51.94	73.3786			1456	7.72	5.16299
1457	4.98	0.7037			1457	-2.9	-5.6694			1457	81.6	73.3786			1457	17.7	5.16299
1458	-2.04	0.7037			1458	-16.32	-5.6694			1458	58.26	73.3786			1458	13.24	5.16299
1459	8.54	0.7037			1459	6.96	-5.6694			1459	83.66	73.3786			1459	-6.42	5.16299
1460	-19.42	0.7037			1460	13.34	-5.6694			1460	61.24	73.3786			1460	12.34	5.16299
1461	-10.94	0.7037			1461	-9.14	-5.6694			1461	68.2	73.3786			1461	-3.14	5.16299
1462	-22.82	0.7037			1462	1.48	-5.6694			1462	94.52	73.3786			1462	2.66	5.16299
1463	-0.04	0.7037			1463	-3.78	-5.6694			1463	78.82	73.3786			1463	15	5.16299
1464	-9.8	0.7037			1464	-12.64	-5.6694			1464	74.4	73.3786			1464	3.62	5.16299
1465	2.68	0.7037			1465	-18.38	-5.6694			1465	95.28	73.3786			1465	16.62	5.16299
1466	-3.78	0.7037			1466	-22.02	-5.6694			1466	58.6	73.3786			1466	7.5	5.16299
1467	-17.7	0.7037			1467	-26.52	-5.6694			1467	86.64	73.3786			1467	0.82	5.16299
1468	-3.62	0.7037			1468	-0.52	-5.6694			1468	76.58	73.3786			1468	21.98	5.16299
1469	-2.34	0.7037			1469	3.52	-5.6694			1469	91.16	73.3786			1469	7.48	5.16299
1470	6.92	0.7037			1470	-13.58	-5.6694			1470	77.86	73.3786			1470	2.92	5.16299
1471	-20.42	0.7037			1471	-14.5	-5.6694			1471	82.82	73.3786			1471	7.34	5.16299
1472	2.9	0.7037			1472	-9.6	-5.6694			1472	71.8	73.3786			1472	5.98	5.16299
1473	10.78	0.7037			1473	6.2	-5.6694			1473	64.66	73.3786			1473	6.62	5.16299
1474	-26.2	0.7037			1474	6.3	-5.6694			1474	42.18	73.3786			1474	9.68	5.16299
1475	-0.64	0.7037			1475	-22.22	-5.6694			1475	75.66	73.3786			1475	15.66	5.16299
1476	3.4	0.7037			1476	-11.08	-5.6694			1476	114.28	73.3786			1476	13.38	5.16299
1477	-18.44	0.7037			1477	-3.44	-5.6694			1477	87.32	73.3786			1477	7.54	5.16299
1478	-7.28	0.7037			1478	-8.26	-5.6694			1478	94.96	73.3786			1478	19.18	5.16299
1479	-7.5	0.7037			1479	-3.1	-5.6694			1479	70.94	73.3786			1479	-8.76	5.16299
1480	-12.1	0.7037			1480	-20.14	-5.6694			1480	70.34	73.3786			1480	7.9	5.16299
1481	-18.06	0.7037			1481	-18.52	-5.6694			1481	120.82	73.3786			1481	-0.46	5.16299
1482	-14.4	0.7037			1482	-2.68	-5.6694			1482	58.16	73.3786			1482	5.74	5.16299
1483	-8.86	0.7037			1483	-3.84	-5.6694			1483	75.6	73.3786			1483	4.36	5.16299
1484	-8.9	0.7037			1484	-13.84	-5.6694			1484	89.58	73.3786			1484	10.04	5.16299
1485	-4.28	0.7037			1485	-8.42	-5.6694			1485	82.3	73.3786			1485	15.92	5.16299
1486	-3.94	0.7037			1486	7.38	-5.6694			1486	67.72	73.3786			1486	-0.16	5.16299
1487	-22.2	0.7037			1487	-1.74	-5.6694			1487	61.02	73.3786			1487	5.22	5.16299
1488	7.6	0.7037			1488	2.3	-5.6694			1488	76.82	73.3786			1488	5.3	5.16299
1489	-15.46	0.7037			1489	-9.8	-5.6694			1489	72.8	73.3786			1489	19.84	5.16299
1490	-12.92	0.7037			1490	-12.82	-5.6694			1490	87.46	73.3786			1490	22.08	5.16299
1491	-32.5	0.7037			1491	-15.78	-5.6694			1491	89.64	73.3786			1491	3.34	5.16299
1492	-16.18	0.7037			1492	1.52	-5.6694			1492	99.04	73.3786			1492	11.28	5.16299
1493	6.38	0.7037			1493	-17.12	-5.6694			1493	60.12	73.3786			1493	-9.64	5.16299
1494	19.48	0.7037			1494	-13.46	-5.6694			1494	37.92	73.3786			1494	9.36	5.16299
1495	1.02	0.7037			1495	-4.7	-5.6694			1495	112.54	73.3786			1495	-12.14	5.16299
1496	-4.2	0.7037			1496	-12.34	-5.6694			1496	81.34	73.3786			1496	-1.18	5.16299
1497	9.86	0.7037			1497	-17.34	-5.6694			1497	57.98	73.3786			1497	6.78	5.16299
1498	-14.46	0.7037			1498	-3.64	-5.6694			1498	76.4	73.3786			1498	25.2	5.16299
1499	-5.92	0.7037			1499	-9.84	-5.6694			1499	65.54	73.3786			1499	-10.76	5.16299
1500	15.16	0.7037			1500	-13.42	-5.6694			1500	64.78	73.3786			1500	34	5.16299
1501	-3.1	0.7037			1501	-19.46	-5.6694			1501	51.06	73.3786			1501	12.8	5.16299
1502	-7.24	0.7037			1502	-5.56	-5.6694			1502	77.44	73.3786			1502	1.56	5.16299
1503	6.8	0.7037			1503	1.14	-5.6694			1503	49.24	73.3786			1503	11.64	5.16299
1504	4.68	0.7037			1504	-6.96	-5.6694			1504	54.8	73.3786			1504	-2.92	5.16299
1505	7.16	0.7037			1505	-17.48	-5.6694			1505	87.7	73.3786			1505	-3.58	5.16299
1506	1	0.7037			1506	-14.44	-5.6694			1506	82.8	73.3786			1506	7.44	5.16299
1507	1.48	0.7037			1507	-0.12	-5.6694			1507	93.52	73.3786			1507	18.4	5.16299
1508	-8.98	0.7037			1508	-5.66	-5.6694			1508	54.1	73.3786			1508	22.92	5.16299
1509	-5.34	0.7037			1509	-3.8	-5.6694			1509	70.98	73.3786			1509	-3.2	5.16299
1510	-20.12	0.7037			1510	-13.84	-5.6694			1510	47.38	73.3786			1510	15.18	5.16299
1511	-1.58	0.7037			1511	-24.84	-5.6694			1511	57.1	73.3786			1511	1	5.16299
1512	3.86	0.7037			1512	-14.06	-5.6694			1512	118.4	73.3786			1512	-10.36	5.16299
1513	-9.58	0.7037			1513	-5.7	-5.6694			1513	48.96	73.3786			1513	-6.1	5.16299
1514	5.7	0.7037			1514	-9.76	-5.6694			1514	58.92	73.3786			1514	3.64	5.16299
1515	-8.38	0.7037			1515	-13.44	-5.6694			1515	94.7	73.3786			1515	10.28	5.16299
1516	-14.54	0.7037			1516	9.06	-5.6694			1516	65.48	73.3786			1516	6.48	5.16299
1517	-3.92	0.7037			1517	-14.08	-5.6694			1517	53.66	73.3786			1517	0.82	5.16299
1518	1.26	0.7037			1518	-3.06	-5.6694			1518	64.42	73.3786			1518	18.86	5.16299
1519	3.7	0.7037			1519	-9.06	-5.6694			1519	65.24	73.3786			1519	10.42	5.16299
1520	-5.86	0.7037			1520	4.6	-5.6694			1520	62.86	73.3786			1520	13.22	5.16299
1521	21.82	0.7037			1521	-6.7	-5.6694			1521	62.98	73.3786			1521	3.6	5.16299
1522	-10.42	0.7037			1522	-16.64	-5.6694			1522	76.32	73.3786			1522	9.92	5.16299
1523	-0.18	0.7037			1523	12.94	-5.6694			1523	74.86	73.3786			1523	16.02	5.16299
1524	11.38	0.7037			1524	-10.88	-5.6694			1524	61.4	73.3786			1524	25.06	5.16299
1525	-11.32	0.7037			1525	-20	-5.6694			1525	75.36	73.3786			1525	11.44	5.16299
1526	-10.78	0.7037			1526	-12.44	-5.6694			1526	77.14	73.3786			1526	-15.18	5.16299
1527	-19.58	0.7037			1527	-16.18	-5.6694			1527	61	73.3786			1527	10.4	5.16299
1528	10.44	0.7037			1528	-4.38	-5.6694			1528	67.98	73.3786			1528	-5.5	5.16299
1529	-8.08	0.7037			1529	3.24	-5.6694			1529	84.78	73.3786			1529	7.2	5.16299
1530	-10.4	0.7037			1530	1.58	-5.6694			1530	48.2	73.3786			1530	16.66	5.16299
1531	4.48	0.7037			1531	-8.5	-5.6694			1531	65.8	73.3786			1531	1.52	5.16299
1532	1.52	0.7037			1532	-20.36	-5.6694			1532	64.54	73.3786			1532	5.4	5.16299
1533	2.4	0.7037			1533	-3.38	-5.6694			1533	88.54	73.3786			1533	0.36	5.16299
1534	-11.42	0.7037			1534	-8.24	-5.6694			1534	96.5	73.3786			1534	0.06	5.16299
1535	-22.86	0.7037			1535	4.98	-5.6694			1535	55.1	73.3786			1535	0.66	5.16299
1536	15.46	0.7037			1536	-1.32	-5.6694			1536	83.16	73.3786			1536	5.2	5.16299
1537	7.7	0.7037			1537	4	-5.6694			1537	59.36	73.3786			1537	4.3	5.16299
1538	6.42	0.7037			1538	-1.58	-5.6694			1538	66.54	73.3786			1538	-0.32	5.16299
1539	-9.84	0.7037			1539	-0.4	-5.6694			1539	69.6	73.3786			1539	29.78	5.16299
1540	-18.82	0.7037			1540	-10.64	-5.6694			1540	63.88	73.3786			1540	6.42	5.16299
1541	6.82	0.7037			1541	-7.82	-5.6694			1541	61.86	73.3786			1541	21.88	5.16299
1542	7.8	0.7037			1542	-1.12	-5.6694			1542	68.4	73.3786			1542	-10.2	5.16299
1543	-4.18	0.7037			1543	-6.92	-5.6694			1543	59.12	73.3786			1543	-2.46	5.16299
1544	-6.7	0.7037			1544	4.3	-5.6694			1544	54.18	73.3786			1544	3.64	5.16299
1545	11.92	0.7037			1545	6.76	-5.6694			1545	68.3	73.3786			1545	23.34	5.16299
1546	1.78	0.7037			1546	-14.7	-5.6694			1546	78.42	73.3786			1546	9.92	5.16299
1547	-15.06	0.7037			1547	-5.58	-5.6694			1547	75.56	73.3786			1547	11.1	5.16299
1548	3.88	0.7037			1548	-1.36	-5.6694			1548	71.1	73.3786			1548	11.18	5.16299
1549	-1.82	0.7037			1549	-22.02	-5.6694			1549	99.1	73.3786			1549	-4.52	5.16299
1550	-13.84	0.7037			1550	2.52	-5.6694			1550	90.24	73.3786			1550	5.3	5.16299
1551	0.42	0.7037			1551	-5.28	-5.6694			1551	90.92	73.3786			1551	-1.44	5.16299
1552	-2.68	0.7037			1552	-8.88	-5.6694			1552	65.68	73.3786			1552	12.48	5.16299
1553	-16.38	0.7037			1553	8.28	-5.6694			1553	87.34	73.3786			1553	3.84	5.16299
1554	-0.06	0.7037			1554	-21.08	-5.6694			1554	67.76	73.3786			1554	-7.04	5.16299
1555	-7.18	0.7037			1555	-2.54	-5.6694			1555	71.72	73.3786			1555	7	5.16299
1556	7.04	0.7037			1556	-6.72	-5.6694			1556	60.76	73.3786			1556	12.06	5.16299
1557	-3.54	0.7037			1557	11.64	-5.6694			1557	47.04	73.3786			1557	2.04	5.16299
1558	-8	0.7037			1558	-7.02	-5.6694			1558	76.52	73.3786			1558	-5.26	5.16299
1559	5.46	0.7037			1559	-20.28	-5.6694			1559	72.9	73.3786			1559	-8.46	5.16299
1560	5.24	0.7037			1560	0.92	-5.6694			1560	44.66	73.3786			1560	1	5.16299
1561	7.5	0.7037			1561	-2.66	-5.6694			1561	71.52	73.3786			1561	-12.78	5.16299
1562	10.04	0.7037			1562	-6.84	-5.6694			1562	76.48	73.3786			1562	2.08	5.16299
1563	-8.84	0.7037			1563	-11.96	-5.6694			1563	58.24	73.3786			1563	10.82	5.16299
1564	0.48	0.7037			1564	2.78	-5.6694			1564	58.44	73.3786			1564	-0.54	5.16299
1565	-7	0.7037			1565	-3.58	-5.6694			1565	53.14	73.3786			1565	-3.36	5.16299
1566	1.58	0.7037			1566	-6.14	-5.6694			1566	69	73.3786			1566	10.74	5.16299
1567	-0.94	0.7037			1567	-10.52	-5.6694			1567	62.92	73.3786			1567	4	5.16299
1568	2.76	0.7037			1568	-7.32	-5.6694			1568	58.58	73.3786			1568	7.84	5.16299
1569	-18.12	0.7037			1569	-6.66	-5.6694			1569	69.2	73.3786			1569	-3.22	5.16299
1570	-14.78	0.7037			1570	-28.12	-5.6694			1570	59.9	73.3786			1570	-2.2	5.16299
1571	-6.12	0.7037			1571	-11.38	-5.6694			1571	72.64	73.3786			1571	-12	5.16299
1572	6	0.7037			1572	-7.98	-5.6694			1572	84.42	73.3786			1572	-5	5.16299
1573	-5.7	0.7037			1573	4.84	-5.6694			1573	94	73.3786			1573	16.56	5.16299
1574	-9.34	0.7037			1574	-1.66	-5.6694			1574	83.58	73.3786			1574	14.92	5.16299
1575	-5.56	0.7037			1575	13.1	-5.6694			1575	87.46	73.3786			1575	6.54	5.16299
1576	-14.8	0.7037			1576	-1.08	-5.6694			1576	87.14	73.3786			1576	30.18	5.16299
1577	12.92	0.7037			1577	6.02	-5.6694			1577	57.14	73.3786			1577	3.8	5.16299
1578	-7.82	0.7037			1578	-6.94	-5.6694			1578	70.56	73.3786			1578	23.38	5.16299
1579	-5.86	0.7037			1579	-10.98	-5.6694			1579	84.54	73.3786			1579	16.7	5.16299
1580	-26.94	0.7037			1580	-17.56	-5.6694			1580	67.9	73.3786			1580	7.42	5.16299
1581	0.44	0.7037			1581	6.7	-5.6694			1581	55.9	73.3786			1581	-14.84	5.16299
1582	-18.36	0.7037			1582	-19.66	-5.6694			1582	69.9	73.3786			1582	12.98	5.16299
1583	5.94	0.7037			1583	-5.28	-5.6694			1583	92.92	73.3786			1583	21.32	5.16299
1584	17.18	0.7037			1584	-15.62	-5.6694			1584	90.42	73.3786			1584	1.52	5.16299
1585	5.92	0.7037			1585	-7.14	-5.6694			1585	69.26	73.3786			1585	3.9	5.16299
1586	-16.24	0.7037			1586	-11.5	-5.6694			1586	89.42	73.3786			1586	6.28	5.16299
1587	-11.02	0.7037			1587	-9.5	-5.6694			1587	50.88	73.3786			1587	10.52	5.16299
1588	-9.36	0.7037			1588	-5.46	-5.6694			1588	119.42	73.3786			1588	4.42	5.16299
1589	-11.46	0.7037			1589	-7.44	-5.6694			1589	72.76	73.3786			1589	8.5	5.16299
1590	-8.84	0.7037			1590	-11.48	-5.6694			1590	82.2	73.3786			1590	13.52	5.16299
1591	-10.7	0.7037			1591	-20.38	-5.6694			1591	86.58	73.3786			1591	20.92	5.16299
1592	-7.02	0.7037			1592	-3.18	-5.6694			1592	96.4	73.3786			1592	9.42	5.16299
1593	-1.88	0.7037			1593	12.94	-5.6694			1593	98.82	73.3786			1593	2.8	5.16299
1594	-2.06	0.7037			1594	-2.68	-5.6694			1594	91.2	73.3786			1594	3.62	5.16299
1595	2.88	0.7037			1595	0.02	-5.6694			1595	111.28	73.3786			1595	6.38	5.16299
1596	-13.08	0.7037			1596	-10.5	-5.6694			1596	69.06	73.3786			1596	19.5	5.16299
1597	-24.1	0.7037			1597	-6.64	-5.6694			1597	99.52	73.3786			1597	-14.34	5.16299
1598	2.98	0.7037			1598	-14.02	-5.6694			1598	101.96	73.3786			1598	-0.68	5.16299
1599	-26.28	0.7037			1599	11.02	-5.6694			1599	99.58	73.3786			1599	-3	5.16299
1600	-7.3	0.7037			1600	-24.24	-5.6694			1600	95.32	73.3786			1600	-4.38	5.16299
1601	-7.16	0.7037			1601	-13.74	-5.6694			1601	98.34	73.3786			1601	12.62	5.16299
1602	-14.32	0.7037			1602	-0.68	-5.6694			1602	66.58	73.3786			1602	9.54	5.16299
1603	-17.56	0.7037			1603	-1.2	-5.6694			1603	136.22	73.3786			1603	1.32	5.16299
1604	-6	0.7037			1604	-2.54	-5.6694			1604	108.86	73.3786			1604	-8.68	5.16299
1605	-8.2	0.7037			1605	-6.06	-5.6694			1605	95.94	73.3786			1605	2.48	5.16299
1606	-10.44	0.7037			1606	-23.9	-5.6694			1606	86.4	73.3786			1606	16.76	5.16299
1607	7.7	0.7037			1607	-16.98	-5.6694			1607	75.94	73.3786			1607	10.22	5.16299
1608	3.56	0.7037			1608	6.84	-5.6694			1608	124.16	73.3786			1608	-17.24	5.16299
1609	-0.98	0.7037			1609	-7.04	-5.6694			1609	69.18	73.3786			1609	10.28	5.16299
1610	-5.7	0.7037			1610	-22.98	-5.6694			1610	71.62	73.3786			1610	-1.56	5.16299
1611	-10.1	0.7037			1611	4.46	-5.6694			1611	69.34	73.3786			1611	-1.22	5.16299
1612	-3.26	0.7037			1612	4.44	-5.6694			1612	90.66	73.3786			1612	1.12	5.16299
1613	-0.18	0.7037			1613	-0.1	-5.6694			1613	80.52	73.3786			1613	-0.14	5.16299
1614	-20.18	0.7037			1614	-18.14	-5.6694			1614	71.72	73.3786			1614	-0.5	5.16299
1615	-3.14	0.7037			1615	-7	-5.6694			1615	73.28	73.3786			1615	-4.96	5.16299
1616	-15.1	0.7037			1616	-11.74	-5.6694			1616	62.52	73.3786			1616	4.92	5.16299
1617	-9.1	0.7037			1617	-2.78	-5.6694			1617	63.52	73.3786			1617	19.64	5.16299
1618	-8.9	0.7037			1618	-17.54	-5.6694			1618	61.2	73.3786			1618	5.8	5.16299
1619	-3.56	0.7037			1619	-1.06	-5.6694			1619	58.26	73.3786			1619	2.22	5.16299
1620	-7.68	0.7037			1620	-20.6	-5.6694			1620	71.08	73.3786			1620	14.74	5.16299
1621	-12.38	0.7037			1621	-4.5	-5.6694			1621	66.04	73.3786			1621	0.98	5.16299
1622	-2.04	0.7037			1622	-8.82	-5.6694			1622	65.92	73.3786			1622	-6.36	5.16299
1623	10.72	0.7037			1623	-2.66	-5.6694			1623	56.6	73.3786			1623	17.32	5.16299
1624	-1.56	0.7037			1624	-6.32	-5.6694			1624	74.84	73.3786			1624	5.56	5.16299
1625	-15.28	0.7037			1625	10.1	-5.6694			1625	68.7	73.3786			1625	-9.28	5.16299
1626	-4.6	0.7037			1626	-4.4	-5.6694			1626	70.04	73.3786			1626	2.34	5.16299
1627	4.14	0.7037			1627	-15	-5.6694			1627	42.94	73.3786			1627	11.32	5.16299
1628	-4.06	0.7037			1628	-3.98	-5.6694			1628	52.72	73.3786			1628	25.68	5.16299
1629	-3.7	0.7037			1629	-19.44	-5.6694			1629	87.38	73.3786			1629	-2.46	5.16299
1630	-20.88	0.7037			1630	-5.54	-5.6694			1630	75.76	73.3786			1630	12.9	5.16299
1631	-9.8	0.7037			1631	-4.96	-5.6694			1631	57.94	73.3786			1631	16.96	5.16299
1632	1.4	0.7037			1632	-3.14	-5.6694			1632	118.64	73.3786			1632	3.46	5.16299
1633	-9.16	0.7037			1633	22.6	-5.6694			1633	62.28	73.3786			1633	3.76	5.16299
1634	-19.8	0.7037			1634	-9.1	-5.6694			1634	43.42	73.3786			1634	7.42	5.16299
1635	-11.7	0.7037			1635	-12.64	-5.6694			1635	92.74	73.3786			1635	12.76	5.16299
1636	11.7	0.7037			1636	-1.22	-5.6694			1636	72.9	73.3786			1636	-6.42	5.16299
1637	-6.6	0.7037			1637	-13.1	-5.6694			1637	90.6	73.3786			1637	-17.42	5.16299
1638	-7.22	0.7037			1638	-15.78	-5.6694			1638	71.28	73.3786			1638	0.7	5.16299
1639	-11.04	0.7037			1639	-14.06	-5.6694			1639	58.24	73.3786			1639	-14.28	5.16299
1640	-1.16	0.7037			1640	-11.78	-5.6694			1640	98.08	73.3786			1640	1.74	5.16299
1641	-13.52	0.7037			1641	-10.52	-5.6694			1641	77.92	73.3786			1641	18.08	5.16299
1642	-15.4	0.7037			1642	-5.02	-5.6694			1642	59.9	73.3786			1642	6.6	5.16299
1643	-0.3	0.7037			1643	-0.54	-5.6694			1643	71.8	73.3786			1643	-0.28	5.16299
1644	3	0.7037			1644	-2.5	-5.6694			1644	57.06	73.3786			1644	-10.78	5.16299
1645	4.84	0.7037			1645	-5.78	-5.6694			1645	79.24	73.3786			1645	12.36	5.16299
1646	13.86	0.7037			1646	-3.16	-5.6694			1646	68.3	73.3786			1646	5.98	5.16299
1647	-14.8	0.7037			1647	-2.4	-5.6694			1647	63.26	73.3786			1647	-15.46	5.16299
1648	-15.8	0.7037			1648	-6.7	-5.6694			1648	60.68	73.3786			1648	14.26	5.16299
1649	-18.38	0.7037			1649	-1.18	-5.6694			1649	100.78	73.3786			1649	4.4	5.16299
1650	4.42	0.7037			1650	-18.2	-5.6694			1650	85.26	73.3786			1650	-12.3	5.16299
1651	-11.38	0.7037			1651	9.4	-5.6694			1651	85.48	73.3786			1651	-0.28	5.16299
1652	-6.98	0.7037			1652	-12.54	-5.6694			1652	75.02	73.3786			1652	10.5	5.16299
1653	-11.94	0.7037			1653	-12.8	-5.6694			1653	81.24	73.3786			1653	6.6	5.16299
1654	-14.32	0.7037			1654	4.46	-5.6694			1654	60.56	73.3786			1654	2.04	5.16299
1655	21.7	0.7037			1655	-9.28	-5.6694			1655	61.04	73.3786			1655	-3.74	5.16299
1656	-8	0.7037			1656	-6.22	-5.6694			1656	84.68	73.3786			1656	-7.66	5.16299
1657	0.5	0.7037			1657	-16.48	-5.6694			1657	62.76	73.3786			1657	4.3	5.16299
1658	-12.24	0.7037			1658	1.16	-5.6694			1658	74.72	73.3786			1658	9.68	5.16299
1659	8.6	0.7037			1659	5.98	-5.6694			1659	62.18	73.3786			1659	4.44	5.16299
1660	-17.1	0.7037			1660	-0.3	-5.6694			1660	68.78	73.3786			1660	-0.74	5.16299
1661	-0.16	0.7037			1661	-10.78	-5.6694			1661	66.7	73.3786			1661	9.92	5.16299
1662	-22.92	0.7037			1662	-1.36	-5.6694			1662	73.74	73.3786			1662	11.3	5.16299
1663	-6.84	0.7037			1663	-7.78	-5.6694			1663	76.54	73.3786			1663	12.58	5.16299
1664	-5.28	0.7037			1664	-15.12	-5.6694			1664	61.94	73.3786			1664	-8.88	5.16299
1665	-11.46	0.7037			1665	-0.02	-5.6694			1665	97.36	73.3786			1665	6.5	5.16299
1666	-1.04	0.7037			1666	-14.24	-5.6694			1666	77.16	73.3786			1666	-4.52	5.16299
1667	-13.98	0.7037			1667	-11.86	-5.6694			1667	74.82	73.3786			1667	13.6	5.16299
1668	-2.44	0.7037			1668	-2.66	-5.6694			1668	76.54	73.3786			1668	2.58	5.16299
1669	23.56	0.7037			1669	-7.6	-5.6694			1669	94.36	73.3786			1669	-4.44	5.16299
1670	-14.98	0.7037			1670	-5.52	-5.6694			1670	83.88	73.3786			1670	2.96	5.16299
1671	-15.1	0.7037			1671	-15.22	-5.6694			1671	67.46	73.3786			1671	-5.6	5.16299
1672	5.92	0.7037			1672	-4.02	-5.6694			1672	78	73.3786			1672	0.42	5.16299
1673	3.12	0.7037			1673	-10.02	-5.6694			1673	63	73.3786			1673	13.2	5.16299
1674	10.34	0.7037			1674	-20.34	-5.6694			1674	44.74	73.3786			1674	10.18	5.16299
1675	-18.82	0.7037			1675	-10.48	-5.6694			1675	68.94	73.3786			1675	5.8	5.16299
1676	-3.48	0.7037			1676	-5.44	-5.6694			1676	54.14	73.3786			1676	8.38	5.16299
1677	3.5	0.7037			1677	-0.86	-5.6694			1677	62.58	73.3786			1677	17.06	5.16299
1678	-6.54	0.7037			1678	3.98	-5.6694			1678	99.34	73.3786			1678	1.46	5.16299
1679	-10	0.7037			1679	-10.5	-5.6694			1679	84.7	73.3786			1679	11.08	5.16299
1680	1.3	0.7037			1680	-4.72	-5.6694			1680	79.62	73.3786			1680	-4.6	5.16299
1681	-5.32	0.7037			1681	-3.14	-5.6694			1681	94.22	73.3786			1681	-4.42	5.16299
1682	5.08	0.7037			1682	9.22	-5.6694			1682	60.18	73.3786			1682	7.46	5.16299
1683	-5.98	0.7037			1683	-15.24	-5.6694			1683	79.32	73.3786			1683	-7.06	5.16299
1684	-12.44	0.7037			1684	5.48	-5.6694			1684	64.96	73.3786			1684	-8.86	5.16299
1685	16.42	0.7037			1685	1.6	-5.6694			1685	85.54	73.3786			1685	30.04	5.16299
1686	5.72	0.7037			1686	9.14	-5.6694			1686	57.66	73.3786			1686	2.16	5.16299
1687	-9.94	0.7037			1687	-12.08	-5.6694			1687	61.5	73.3786			1687	0.06	5.16299
1688	-0.54	0.7037			1688	2.28	-5.6694			1688	75.34	73.3786			1688	-1.74	5.16299
1689	-5.6	0.7037			1689	-1.14	-5.6694			1689	71.6	73.3786			1689	4.2	5.16299
1690	-9.98	0.7037			1690	-16.7	-5.6694			1690	92.66	73.3786			1690	8.74	5.16299
1691	-12.08	0.7037			1691	-9.94	-5.6694			1691	92.36	73.3786			1691	17.16	5.16299
1692	-6.34	0.7037			1692	-0.22	-5.6694			1692	77.9	73.3786			1692	3.68	5.16299
1693	-6.72	0.7037			1693	-11.54	-5.6694			1693	81.26	73.3786			1693	4.36	5.16299
1694	-10.16	0.7037			1694	-13.02	-5.6694			1694	87.32	73.3786			1694	10.62	5.16299
1695	-15.9	0.7037			1695	-11.96	-5.6694			1695	97.28	73.3786			1695	-0.18	5.16299
1696	2.3	0.7037			1696	12.3	-5.6694			1696	88.5	73.3786			1696	-2.06	5.16299
1697	20.58	0.7037			1697	0.2	-5.6694			1697	92.12	73.3786			1697	9.1	5.16299
1698	-0.66	0.7037			1698	-0.54	-5.6694			1698	81.02	73.3786			1698	8.86	5.16299
1699	-2.9	0.7037			1699	-18.04	-5.6694			1699	67.98	73.3786			1699	1.18	5.16299
1700	11.4	0.7037			1700	-0.36	-5.6694			1700	111.08	73.3786			1700	-8.74	5.16299
1701	-0.78	0.7037			1701	-21.18	-5.6694			1701	87.94	73.3786			1701	12.14	5.16299
1702	-18.28	0.7037			1702	-8.46	-5.6694			1702	79.54	73.3786			1702	18	5.16299
1703	-3.68	0.7037			1703	-1.06	-5.6694			1703	75.06	73.3786			1703	8.2	5.16299
1704	-7.04	0.7037			1704	-3.38	-5.6694			1704	79.5	73.3786			1704	-7.5	5.16299
1705	-8.68	0.7037			1705	-3.1	-5.6694			1705	109.5	73.3786			1705	19.98	5.16299
1706	-0.26	0.7037			1706	-5.8	-5.6694			1706	57.44	73.3786			1706	17.16	5.16299
1707	-2.38	0.7037			1707	10.86	-5.6694			1707	87.72	73.3786			1707	-4.68	5.16299
1708	-5.02	0.7037			1708	6.3	-5.6694			1708	72.36	73.3786			1708	12.2	5.16299
1709	-14.5	0.7037			1709	-11.3	-5.6694			1709	66.56	73.3786			1709	23.48	5.16299
1710	2.8	0.7037			1710	-7.94	-5.6694			1710	85.14	73.3786			1710	8.46	5.16299
1711	-12.94	0.7037			1711	-15.56	-5.6694			1711	80.98	73.3786			1711	-13.64	5.16299
1712	2.04	0.7037			1712	-5.38	-5.6694			1712	87.6	73.3786			1712	16.78	5.16299
1713	-3.56	0.7037			1713	-16.36	-5.6694			1713	55.38	73.3786			1713	3.76	5.16299
1714	1.98	0.7037			1714	-8.54	-5.6694			1714	94.22	73.3786			1714	12.96	5.16299
1715	-17.48	0.7037			1715	-4.78	-5.6694			1715	97.02	73.3786			1715	20.8	5.16299
1716	-14.48	0.7037			1716	15.72	-5.6694			1716	65.34	73.3786			1716	12.02	5.16299
1717	10.48	0.7037			1717	-1.54	-5.6694			1717	68.3	73.3786			1717	14.2	5.16299
1718	-10.04	0.7037			1718	-6.24	-5.6694			1718	78.14	73.3786			1718	4.64	5.16299
1719	20.02	0.7037			1719	-1.96	-5.6694			1719	67.04	73.3786			1719	-0.1	5.16299
1720	6.8	0.7037			1720	9.4	-5.6694			1720	87.34	73.3786			1720	15.66	5.16299
1721	-15.96	0.7037			1721	-1.58	-5.6694			1721	105.4	73.3786			1721	-4.48	5.16299
1722	-13.5	0.7037			1722	-0.64	-5.6694			1722	54.5	73.3786			1722	-7.12	5.16299
1723	-19.38	0.7037			1723	-11.56	-5.6694			1723	73	73.3786			1723	11.7	5.16299
1724	-18.82	0.7037			1724	-4.56	-5.6694			1724	71.72	73.3786			1724	10.82	5.16299
1725	-2.64	0.7037			1725	-5.84	-5.6694			1725	71.52	73.3786			1725	1.62	5.16299
1726	-7.4	0.7037			1726	-6.86	-5.6694			1726	71.5	73.3786			1726	2.12	5.16299
1727	0.04	0.7037			1727	-9.94	-5.6694			1727	62.62	73.3786			1727	1.82	5.16299
1728	-1.4	0.7037			1728	3.96	-5.6694			1728	80.52	73.3786			1728	-2.44	5.16299
1729	-3.74	0.7037			1729	-0.66	-5.6694			1729	67.52	73.3786			1729	19.12	5.16299
1730	-2.86	0.7037			1730	5.66	-5.6694			1730	88.1	73.3786			1730	6.54	5.16299
1731	-14.96	0.7037			1731	-11.64	-5.6694			1731	76.94	73.3786			1731	5	5.16299
1732	1.58	0.7037			1732	-5.28	-5.6694			1732	71.42	73.3786			1732	2.28	5.16299
1733	-16.94	0.7037			1733	-2.84	-5.6694			1733	70.26	73.3786			1733	14.82	5.16299
1734	-6.34	0.7037			1734	-18.92	-5.6694			1734	78.16	73.3786			1734	-7.06	5.16299
1735	7.98	0.7037			1735	-10.4	-5.6694			1735	91.86	73.3786			1735	1.18	5.16299
1736	-14.9	0.7037			1736	-15.94	-5.6694			1736	97.18	73.3786			1736	4.8	5.16299
1737	-23.18	0.7037			1737	10.76	-5.6694			1737	69.46	73.3786			1737	-5.6	5.16299
1738	-14.12	0.7037			1738	-28.7	-5.6694			1738	75.08	73.3786			1738	8.08	5.16299
1739	-2.1	0.7037			1739	-24.52	-5.6694			1739	91.6	73.3786			1739	8.8	5.16299
1740	9.66	0.7037			1740	-12.48	-5.6694			1740	70.68	73.3786			1740	6.04	5.16299
1741	-6.34	0.7037			1741	-2.76	-5.6694			1741	34.68	73.3786			1741	12.36	5.16299
1742	-21.38	0.7037			1742	-16.1	-5.6694			1742	107.82	73.3786			1742	4.4	5.16299
1743	-4.94	0.7037			1743	-16.08	-5.6694			1743	74.44	73.3786			1743	0.82	5.16299
1744	-12.46	0.7037			1744	9.38	-5.6694			1744	78.1	73.3786			1744	-3.28	5.16299
1745	-12.78	0.7037			1745	-19.9	-5.6694			1745	82.4	73.3786			1745	-0.36	5.16299
1746	-20.92	0.7037			1746	1.26	-5.6694			1746	69.86	73.3786			1746	-3.02	5.16299
1747	18.22	0.7037			1747	8.58	-5.6694			1747	74.24	73.3786			1747	8.06	5.16299
1748	-23.02	0.7037			1748	-8.2	-5.6694			1748	68.14	73.3786			1748	20.76	5.16299
1749	11.1	0.7037			1749	-14.48	-5.6694			1749	82.14	73.3786			1749	4.44	5.16299
1750	-18.48	0.7037			1750	-13.64	-5.6694			1750	85.6	73.3786			1750	-0.42	5.16299
1751	12.1	0.7037			1751	6.22	-5.6694			1751	67.28	73.3786			1751	5.66	5.16299
1752	-7.7	0.7037			1752	2.2	-5.6694			1752	45.92	73.3786			1752	10.46	5.16299
1753	-5.74	0.7037			1753	-11.6	-5.6694			1753	24.16	73.3786			1753	5.38	5.16299
1754	13.72	0.7037			1754	-22.24	-5.6694			1754	31.52	73.3786			1754	24.36	5.16299
1755	2.34	0.7037			1755	-7.92	-5.6694			1755	33.16	73.3786			1755	-5.52	5.16299
1756	-1.36	0.7037			1756	-10.18	-5.6694			1756	54.18	73.3786			1756	-10.08	5.16299
1757	-2.84	0.7037			1757	-11.08	-5.6694			1757	58.2	73.3786			1757	-0.68	5.16299
1758	-10.6	0.7037			1758	1.8	-5.6694			1758	103.96	73.3786			1758	-0.92	5.16299
1759	-3.2	0.7037			1759	-17.22	-5.6694			1759	75	73.3786			1759	9.42	5.16299
1760	5.68	0.7037			1760	-10.72	-5.6694			1760	44.26	73.3786			1760	4.28	5.16299
1761	-27.54	0.7037			1761	-13.44	-5.6694			1761	47.62	73.3786			1761	-5.2	5.16299
1762	-2.9	0.7037			1762	-22.44	-5.6694			1762	59.24	73.3786			1762	10.28	5.16299
1763	0.14	0.7037			1763	-1.42	-5.6694			1763	89.46	73.3786			1763	6.32	5.16299
1764	1.04	0.7037			1764	-6.88	-5.6694			1764	95.88	73.3786			1764	-3.54	5.16299
1765	-9.82	0.7037			1765	-15.8	-5.6694			1765	65.22	73.3786			1765	14.3	5.16299
1766	-23.9	0.7037			1766	-0.38	-5.6694			1766	56.34	73.3786			1766	-9.5	5.16299
1767	2.44	0.7037			1767	3.2	-5.6694			1767	74.32	73.3786			1767	25.44	5.16299
1768	-5.62	0.7037			1768	-17.42	-5.6694			1768	76.64	73.3786			1768	15.86	5.16299
1769	8.32	0.7037			1769	0.4	-5.6694			1769	88.74	73.3786			1769	-1.2	5.16299
1770	-17.72	0.7037			1770	-11	-5.6694			1770	69.24	73.3786			1770	-2.92	5.16299
1771	-17.92	0.7037			1771	-9.5	-5.6694			1771	85.76	73.3786			1771	5.52	5.16299
1772	-3.6	0.7037			1772	-8.68	-5.6694			1772	89.8	73.3786			1772	11.76	5.16299
1773	-7.94	0.7037			1773	1.32	-5.6694			1773	43.82	73.3786			1773	16.46	5.16299
1774	-10.06	0.7037			1774	-9.3	-5.6694			1774	61.16	73.3786			1774	12.6	5.16299
1775	14.74	0.7037			1775	-4.82	-5.6694			1775	70.78	73.3786			1775	-0.02	5.16299
1776	14.78	0.7037			1776	-2.18	-5.6694			1776	96.58	73.3786			1776	-2.92	5.16299
1777	-9.32	0.7037			1777	7.92	-5.6694			1777	91.66	73.3786			1777	11.56	5.16299
1778	-14.36	0.7037			1778	-17	-5.6694			1778	74.48	73.3786			1778	1.16	5.16299
1779	5	0.7037			1779	6.7	-5.6694			1779	81.18	73.3786			1779	-3.3	5.16299
1780	-5.28	0.7037			1780	-9.22	-5.6694			1780	83.14	73.3786			1780	-2.62	5.16299
1781	-1.32	0.7037			1781	-3.64	-5.6694			1781	47.16	73.3786			1781	19.4	5.16299
1782	-16.9	0.7037			1782	19.5	-5.6694			1782	80.66	73.3786			1782	1.74	5.16299
1783	-19.4	0.7037			1783	-23	-5.6694			1783	51.04	73.3786			1783	-1.8	5.16299
1784	12.3	0.7037			1784	-12.8	-5.6694			1784	56.18	73.3786			1784	7.52	5.16299
1785	-3.06	0.7037			1785	-3.18	-5.6694			1785	69.34	73.3786			1785	16.16	5.16299
1786	11.82	0.7037			1786	3.64	-5.6694			1786	51.08	73.3786			1786	-18.24	5.16299
1787	-5.34	0.7037			1787	3.68	-5.6694			1787	61.38	73.3786			1787	-6.38	5.16299
1788	-0.94	0.7037			1788	10.6	-5.6694			1788	68.58	73.3786			1788	13.7	5.16299
1789	-17.04	0.7037			1789	2.8	-5.6694			1789	56	73.3786			1789	15.58	5.16299
1790	-11.6	0.7037			1790	-11.7	-5.6694			1790	70.38	73.3786			1790	2.56	5.16299
1791	-7.54	0.7037			1791	-12.9	-5.6694			1791	67.16	73.3786			1791	0.04	5.16299
1792	-3.14	0.7037			1792	-28.02	-5.6694			1792	66.62	73.3786			1792	-4.24	5.16299
1793	-14.4	0.7037			1793	-11.82	-5.6694			1793	88.34	73.3786			1793	20.06	5.16299
1794	3.8	0.7037			1794	-10.54	-5.6694			1794	60.58	73.3786			1794	25.94	5.16299
1795	-1.82	0.7037			1795	-8.3	-5.6694			1795	86.74	73.3786			1795	10.44	5.16299
1796	-10.56	0.7037			1796	-7.9	-5.6694			1796	65.92	73.3786			1796	4.06	5.16299
1797	-8.16	0.7037			1797	-21.38	-5.6694			1797	50.9	73.3786			1797	6.48	5.16299
1798	-6.52	0.7037			1798	-6.36	-5.6694			1798	90.88	73.3786			1798	13.64	5.16299
1799	12.48	0.7037			1799	-10.9	-5.6694			1799	96.88	73.3786			1799	-3.42	5.16299
1800	-4.94	0.7037			1800	4.38	-5.6694			1800	98.88	73.3786			1800	17.36	5.16299
1801	17.18	0.7037			1801	-3.72	-5.6694			1801	64.38	73.3786			1801	-2.12	5.16299
1802	-3.7	0.7037			1802	-7.06	-5.6694			1802	87.58	73.3786			1802	2.4	5.16299
1803	-16.52	0.7037			1803	-9.8	-5.6694			1803	55.42	73.3786			1803	-4.96	5.16299
1804	-23.32	0.7037			1804	5.3	-5.6694			1804	49.16	73.3786			1804	18.72	5.16299
1805	-2.06	0.7037			1805	-14.2	-5.6694			1805	53.1	73.3786			1805	6.88	5.16299
1806	0.9	0.7037			1806	-0.66	-5.6694			1806	77.74	73.3786			1806	9.34	5.16299
1807	10.46	0.7037			1807	-10.54	-5.6694			1807	87.04	73.3786			1807	7.82	5.16299
1808	-20.84	0.7037			1808	-4.06	-5.6694			1808	69.88	73.3786			1808	-4.5	5.16299
1809	-6.34	0.7037			1809	5.14	-5.6694			1809	54.18	73.3786			1809	4.16	5.16299
1810	-9.6	0.7037			1810	-9	-5.6694			1810	76.64	73.3786			1810	20	5.16299
1811	-6.98	0.7037			1811	-12.66	-5.6694			1811	78.94	73.3786			1811	-1.66	5.16299
1812	-5.6	0.7037			1812	-0.52	-5.6694			1812	80.62	73.3786			1812	3.34	5.16299
1813	3.42	0.7037			1813	-10.7	-5.6694			1813	81.1	73.3786			1813	5.8	5.16299
1814	11.62	0.7037			1814	-29.92	-5.6694			1814	104.54	73.3786			1814	4.1	5.16299
1815	-10.04	0.7037			1815	-12.1	-5.6694			1815	-7.6	10.6788			1815	20.42	5.16299
1816	4.74	0.7037			1816	2.24	-5.6694			1816	2.02	10.6788			1816	-10.56	5.16299
1817	-14.28	0.7037			1817	-13.52	-5.6694			1817	-6.88	10.6788			1817	-11.4	5.16299
1818	-6.22	0.7037			1818	-11.44	-5.6694			1818	-8.24	10.6788			1818	2.76	5.16299
1819	3.44	0.7037			1819	2.1	-5.6694			1819	40.86	73.3786			1819	12.54	5.16299
1820	-2.16	0.7037			1820	-3.16	-5.6694			1820	100.42	73.3786			1820	1.54	5.16299
1821	2.78	0.7037			1821	3.28	-5.6694			1821	96.26	73.3786			1821	10.22	5.16299
1822	0.08	0.7037			1822	-2.52	-5.6694			1822	62.48	73.3786			1822	20.62	5.16299
1823	-13	0.7037			1823	-15.84	-5.6694			1823	89.78	73.3786			1823	5.18	5.16299
1824	-4.42	0.7037			1824	-16.24	-5.6694			1824	86.06	73.3786			1824	16.22	5.16299
1825	-7.62	0.7037			1825	-6.9	-5.6694			1825	63.98	73.3786			1825	17.28	5.16299
1826	29.94	0.7037			1826	-6.64	-5.6694			1826	99.78	73.3786			1826	3.36	5.16299
1827	4.36	0.7037			1827	2.34	-5.6694			1827	47.68	73.3786			1827	9.86	5.16299
1828	10.2	0.7037			1828	-6.64	-5.6694			1828	79.5	73.3786			1828	-15.16	5.16299
1829	14.76	0.7037			1829	18.2	-5.6694			1829	55.2	73.3786			1829	5.18	5.16299
1830	2.9	0.7037			1830	4.18	-5.6694			1830	71.86	73.3786			1830	8.32	5.16299
1831	-1.64	0.7037			1831	-3.92	-5.6694			1831	69.8	73.3786			1831	-5.62	5.16299
1832	-6.16	0.7037			1832	-5.22	-5.6694			1832	72.38	73.3786			1832	10.34	5.16299
1833	-11	0.7037			1833	0.24	-5.6694			1833	73.36	73.3786			1833	-6.8	5.16299
1834	19.42	0.7037			1834	8.72	-5.6694			1834	63.78	73.3786			1834	13.3	5.16299
1835	-6.02	0.7037			1835	-1.88	-5.6694			1835	58.54	73.3786			1835	-3.96	5.16299
1836	-7.46	0.7037			1836	-0.98	-5.6694			1836	69.26	73.3786			1836	15.96	5.16299
1837	-7.34	0.7037			1837	7.38	-5.6694			1837	69.86	73.3786			1837	-0.84	5.16299
1838	-15.24	0.7037			1838	-12.88	-5.6694			1838	79.06	73.3786			1838	-2.12	5.16299
1839	12.44	0.7037			1839	-17.68	-5.6694			1839	41.22	73.3786			1839	0.82	5.16299
1840	2.36	0.7037			1840	0.32	-5.6694			1840	23.68	73.3786			1840	-8.78	5.16299
1841	-9.84	0.7037			1841	-18.94	-5.6694			1841	56.2	73.3786			1841	14.64	5.16299
1842	3.4	0.7037			1842	-8.4	-5.6694			1842	69.42	73.3786			1842	-8.1	5.16299
1843	-8.64	0.7037			1843	6.96	-5.6694			1843	52.84	73.3786			1843	0.72	5.16299
1844	2.06	0.7037			1844	-4.02	-5.6694			1844	73.04	73.3786			1844	7.04	5.16299
1845	8.66	0.7037			1845	-14.44	-5.6694			1845	62.16	73.3786			1845	10.6	5.16299
1846	-8.62	0.7037			1846	-8.3	-5.6694			1846	77.46	73.3786			1846	-0.96	5.16299
1847	-3.26	0.7037			1847	0.74	-5.6694			1847	69.36	73.3786			1847	1.64	5.16299
1848	4.7	0.7037			1848	-19.72	-5.6694			1848	74.4	73.3786			1848	1.36	5.16299
1849	-3.88	0.7037			1849	-3.7	-5.6694			1849	40.44	73.3786			1849	-2.52	5.16299
1850	25.7	0.7037			1850	-25.68	-5.6694			1850	60.78	73.3786			1850	2.02	5.16299
1851	-11.46	0.7037			1851	7.1	-5.6694			1851	98.3	73.3786			1851	21.34	5.16299
1852	-15	0.7037			1852	5.82	-5.6694			1852	66.9	73.3786			1852	3.12	5.16299
1853	-9.4	0.7037			1853	-3.7	-5.6694			1853	64.12	73.3786			1853	0.94	5.16299
1854	-5.4	0.7037			1854	-2.36	-5.6694			1854	64.44	73.3786			1854	-4.7	5.16299
1855	1.82	0.7037			1855	-15.66	-5.6694			1855	63.22	73.3786			1855	-12.82	5.16299
1856	4.74	0.7037			1856	-3.26	-5.6694			1856	85.36	73.3786			1856	9.76	5.16299
1857	28.16	0.7037			1857	-0.36	-5.6694			1857	72.26	73.3786			1857	12.7	5.16299
1858	4.78	0.7037			1858	2.4	-5.6694			1858	76.44	73.3786			1858	2.98	5.16299
1859	-3.54	0.7037			1859	0.54	-5.6694			1859	78.26	73.3786			1859	5	5.16299
1860	8	0.7037			1860	-12.14	-5.6694			1860	80.58	73.3786			1860	3.08	5.16299
1861	4.94	0.7037			1861	-25.3	-5.6694			1861	83.38	73.3786			1861	-2.32	5.16299
1862	-2.58	0.7037			1862	3.6	-5.6694			1862	67.9	73.3786			1862	17.62	5.16299
1863	-14.54	0.7037			1863	-0.02	-5.6694			1863	71.28	73.3786			1863	-14.42	5.16299
1864	4.22	0.7037			1864	-7.22	-5.6694			1864	75.66	73.3786			1864	-4.3	5.16299
1865	7.78	0.7037			1865	-4.5	-5.6694			1865	59.28	73.3786			1865	11.04	5.16299
1866	8.34	0.7037			1866	-24.08	-5.6694			1866	98	73.3786			1866	-12.3	5.16299
1867	16.22	0.7037			1867	-7.74	-5.6694			1867	69.4	73.3786			1867	3.6	5.16299
1868	-0.84	0.7037			1868	18.9	-5.6694			1868	73.84	73.3786			1868	4.74	5.16299
1869	-4.88	0.7037			1869	-7.04	-5.6694			1869	81.76	73.3786			1869	9.32	5.16299
1870	-25.1	0.7037			1870	-3.66	-5.6694			1870	84.48	73.3786			1870	6.92	5.16299
1871	14.42	0.7037			1871	-8.64	-5.6694			1871	69.74	73.3786			1871	19.4	5.16299
1872	1.8	0.7037			1872	-14.58	-5.6694			1872	65.26	73.3786			1872	-8.76	5.16299
1873	-7.42	0.7037			1873	12.5	-5.6694			1873	71.68	73.3786			1873	4.64	5.16299
1874	-1.84	0.7037			1874	0.24	-5.6694			1874	66.28	73.3786			1874	2.34	5.16299
1875	-6.76	0.7037			1875	-3.26	-5.6694			1875	63.28	73.3786			1875	-1.36	5.16299
1876	-7.22	0.7037			1876	0.94	-5.6694			1876	72.72	73.3786			1876	-7.38	5.16299
1877	-5.28	0.7037			1877	8.76	-5.6694			1877	67.28	73.3786			1877	-4.24	5.16299
1878	-5.9	0.7037			1878	-13.64	-5.6694			1878	49.78	73.3786			1878	11.62	5.16299
1879	19.26	0.7037			1879	0.58	-5.6694			1879	65.76	73.3786			1879	5.98	5.16299
1880	-6.34	0.7037			1880	-14.36	-5.6694			1880	63.8	73.3786			1880	10.74	5.16299
1881	-17.4	0.7037			1881	-12.96	-5.6694			1881	62.66	73.3786			1881	-14.12	5.16299
1882	-9.18	0.7037			1882	17.58	-5.6694			1882	100.38	73.3786			1882	-11.3	5.16299
1883	-3.1	0.7037			1883	-18.64	-5.6694			1883	71.98	73.3786			1883	6.2	5.16299
1884	-9.78	0.7037			1884	-4.9	-5.6694			1884	53.56	73.3786			1884	28.44	5.16299
1885	-3.48	0.7037			1885	1.68	-5.6694			1885	63.24	73.3786			1885	21.2	5.16299
1886	-7.32	0.7037			1886	0.98	-5.6694			1886	73.26	73.3786			1886	14.78	5.16299
1887	-7.54	0.7037			1887	-15.56	-5.6694			1887	75.26	73.3786			1887	7.2	5.16299
1888	-8.82	0.7037			1888	-3.68	-5.6694			1888	79.3	73.3786			1888	20	5.16299
1889	2.2	0.7037			1889	-15.38	-5.6694			1889	96.18	73.3786			1889	15.64	5.16299
1890	3.48	0.7037			1890	-0.2	-5.6694			1890	57.16	73.3786			1890	-4.78	5.16299
1891	12.9	0.7037			1891	-5.38	-5.6694			1891	56.48	73.3786			1891	20.84	5.16299
1892	6.06	0.7037			1892	-9.58	-5.6694			1892	83.28	73.3786			1892	7.04	5.16299
1893	16.58	0.7037			1893	-2.64	-5.6694			1893	89.2	73.3786			1893	-0.88	5.16299
1894	-5.96	0.7037			1894	-12.58	-5.6694			1894	98.9	73.3786			1894	5.26	5.16299
1895	16.34	0.7037			1895	3.42	-5.6694			1895	76.44	73.3786			1895	0.42	5.16299
1896	-15.26	0.7037			1896	7.66	-5.6694			1896	81.44	73.3786			1896	-1.4	5.16299
1897	-8.08	0.7037			1897	-15.44	-5.6694			1897	73.24	73.3786			1897	-13.9	5.16299
1898	0.72	0.7037			1898	-2.02	-5.6694			1898	50.4	73.3786			1898	13.66	5.16299
1899	1.8	0.7037			1899	-15.98	-5.6694			1899	25.88	73.3786			1899	-0.76	5.16299
1900	-10.08	0.7037			1900	10.24	-5.6694			1900	75.16	73.3786			1900	10.16	5.16299
1901	4.54	0.7037			1901	-16.54	-5.6694			1901	53.88	73.3786			1901	10.42	5.16299
1902	-6.16	0.7037			1902	-11.02	-5.6694			1902	65.7	73.3786			1902	19.76	5.16299
1903	6.62	0.7037			1903	-12.4	-5.6694			1903	100.66	73.3786			1903	16.94	5.16299
1904	-7.34	0.7037			1904	-16.72	-5.6694			1904	76.56	73.3786			1904	6.28	5.16299
1905	-8.64	0.7037			1905	-1.08	-5.6694			1905	55.84	73.3786			1905	14.78	5.16299
1906	0.4	0.7037			1906	-14.82	-5.6694			1906	67.54	73.3786			1906	-1.04	5.16299
1907	-7.36	0.7037			1907	17.7	-5.6694			1907	76.84	73.3786			1907	18.94	5.16299
1908	-4.96	0.7037			1908	-7.84	-5.6694			1908	73.5	73.3786			1908	29.3	5.16299
1909	-15.18	0.7037			1909	1.22	-5.6694			1909	60.02	73.3786			1909	-0.08	5.16299
1910	-6.68	0.7037			1910	-3.6	-5.6694			1910	57.62	73.3786			1910	-6.28	5.16299
1911	-1.28	0.7037			1911	15.9	-5.6694			1911	88.76	73.3786			1911	-1.56	5.16299
1912	-13.56	0.7037			1912	-11.32	-5.6694			1912	70.78	73.3786			1912	10.38	5.16299
1913	2.78	0.7037			1913	-8.2	-5.6694			1913	75.18	73.3786			1913	4.9	5.16299
1914	6.32	0.7037			1914	-5.04	-5.6694			1914	70.92	73.3786			1914	-12.48	5.16299
1915	-6.62	0.7037			1915	-4.8	-5.6694			1915	39.2	73.3786			1915	8.38	5.16299
1916	-1.78	0.7037			1916	3.84	-5.6694			1916	24.14	73.3786			1916	20.5	5.16299
1917	-18.52	0.7037			1917	-8.52	-5.6694			1917	51.92	73.3786			1917	-14.12	5.16299
1918	-16.68	0.7037			1918	-16.48	-5.6694			1918	65.98	73.3786			1918	5.54	5.16299
1919	-10.06	0.7037			1919	-12.94	-5.6694			1919	75.82	73.3786			1919	-6.5	5.16299
1920	-11.38	0.7037			1920	-13.8	-5.6694			1920	75.12	73.3786			1920	-2.46	5.16299
1921	-5.76	0.7037			1921	-19.32	-5.6694			1921	68.32	73.3786			1921	-1.14	5.16299
1922	-4.58	0.7037			1922	2.9	-5.6694			1922	67.64	73.3786			1922	20.42	5.16299
1923	-10.42	0.7037			1923	-3.86	-5.6694			1923	44.38	73.3786			1923	7.74	5.16299
1924	-6.96	0.7037			1924	-4.48	-5.6694			1924	86.38	73.3786			1924	-8.52	5.16299
1925	-19.1	0.7037			1925	-6.56	-5.6694			1925	73.16	73.3786			1925	14.16	5.16299
1926	-12.16	0.7037			1926	-9.46	-5.6694			1926	47.26	73.3786			1926	-6.72	5.16299
1927	-6.46	0.7037			1927	4.86	-5.6694			1927	83.98	73.3786			1927	1.24	5.16299
1928	-1.92	0.7037			1928	-12.76	-5.6694			1928	84.56	73.3786			1928	7.06	5.16299
1929	-5.42	0.7037			1929	-10.6	-5.6694			1929	75.06	73.3786			1929	29.58	5.16299
1930	0.56	0.7037			1930	-2.72	-5.6694			1930	75.66	73.3786			1930	5.56	5.16299
1931	-10.08	0.7037			1931	-17.18	-5.6694			1931	78.32	73.3786			1931	1.44	5.16299
1932	-11.5	0.7037			1932	3.8	-5.6694			1932	60.66	73.3786			1932	-0.22	5.16299
1933	6.1	0.7037			1933	-11.92	-5.6694			1933	104.62	73.3786			1933	8.84	5.16299
1934	-2.34	0.7037			1934	-8.94	-5.6694			1934	71.34	73.3786			1934	-11.06	5.16299
1935	-11.22	0.7037			1935	-2.36	-5.6694			1935	50.26	73.3786			1935	-4.76	5.16299
1936	-9.58	0.7037			1936	0.04	-5.6694			1936	52.04	73.3786			1936	-6.94	5.16299
1937	-14.98	0.7037			1937	-5.2	-5.6694			1937	64.16	73.3786			1937	-1.18	5.16299
1938	2.06	0.7037			1938	-20.78	-5.6694			1938	90.38	73.3786			1938	15.66	5.16299
1939	11.74	0.7037			1939	-19.02	-5.6694			1939	79.54	73.3786			1939	7.46	5.16299
1940	-0.26	0.7037			1940	-2.12	-5.6694			1940	67.94	73.3786			1940	10.92	5.16299
1941	-4.8	0.7037			1941	-4.54	-5.6694			1941	78.3	73.3786			1941	0.54	5.16299
1942	-9.06	0.7037			1942	-4.78	-5.6694			1942	90.76	73.3786			1942	-3.78	5.16299
1943	4.74	0.7037			1943	10	-5.6694			1943	78.66	73.3786			1943	5.46	5.16299
1944	3.74	0.7037			1944	-4.18	-5.6694			1944	48.98	73.3786			1944	6.22	5.16299
1945	6.86	0.7037			1945	-20.32	-5.6694			1945	51.28	73.3786			1945	20.74	5.16299
1946	-9.82	0.7037			1946	-15.68	-5.6694			1946	68.96	73.3786			1946	5.8	5.16299
1947	-9.92	0.7037			1947	-28.34	-5.6694			1947	83.04	73.3786			1947	13.7	5.16299
1948	-21.74	0.7037			1948	-2.96	-5.6694			1948	35.64	73.3786			1948	9.44	5.16299
1949	-15.18	0.7037			1949	0.3	-5.6694			1949	94.96	73.3786			1949	-13.74	5.16299
1950	3.66	0.7037			1950	-32.38	-5.6694			1950	86.78	73.3786			1950	0.46	5.16299
1951	-11.94	0.7037			1951	-7.56	-5.6694			1951	63.78	73.3786			1951	15.52	5.16299
1952	-8.04	0.7037			1952	-9.9	-5.6694			1952	65.76	73.3786			1952	10.86	5.16299
1953	-8.36	0.7037			1953	-10.54	-5.6694			1953	71.82	73.3786			1953	-5.12	5.16299
1954	-17.28	0.7037			1954	-17.02	-5.6694			1954	74.52	73.3786			1954	9.96	5.16299
1955	10.38	0.7037			1955	-13.84	-5.6694			1955	93.84	73.3786			1955	-12.28	5.16299
1956	8.56	0.7037			1956	-3.86	-5.6694			1956	63.16	73.3786			1956	0.32	5.16299
1957	-5.62	0.7037			1957	-21.26	-5.6694			1957	95.42	73.3786			1957	3.84	5.16299
1958	6.64	0.7037			1958	-15.02	-5.6694			1958	54.62	73.3786			1958	-4.62	5.16299
1959	2	0.7037			1959	-1.06	-5.6694			1959	24.8	73.3786			1959	-1.04	5.16299
1960	0.64	0.7037			1960	8.1	-5.6694			1960	80.82	73.3786			1960	-4.4	5.16299
1961	-1.14	0.7037			1961	-11.74	-5.6694			1961	64.86	73.3786			1961	4.94	5.16299
1962	-2.36	0.7037			1962	-16.72	-5.6694			1962	50.16	73.3786			1962	-0.74	5.16299
1963	7.94	0.7037			1963	-0.38	-5.6694			1963	45.56	73.3786			1963	-6.06	5.16299
1964	0.92	0.7037			1964	-15.02	-5.6694			1964	63.94	73.3786			1964	0.6	5.16299
1965	1	0.7037			1965	8.44	-5.6694			1965	75.24	73.3786			1965	-3.52	5.16299
1966	-17.4	0.7037			1966	-7.56	-5.6694			1966	77.32	73.3786			1966	10.3	5.16299
1967	12.88	0.7037			1967	-20.2	-5.6694			1967	63.52	73.3786			1967	3.04	5.16299
1968	-12.52	0.7037			1968	8.72	-5.6694			1968	76.62	73.3786			1968	2.94	5.16299
1969	-8.9	0.7037			1969	-4.8	-5.6694			1969	86.36	73.3786			1969	6.9	5.16299
1970	-3.06	0.7037			1970	-17.5	-5.6694			1970	60.96	73.3786			1970	7.52	5.16299
1971	-8.82	0.7037			1971	-9.94	-5.6694			1971	75.66	73.3786			1971	7.28	5.16299
1972	9.82	0.7037			1972	-23.12	-5.6694			1972	87.24	73.3786			1972	-24.88	5.16299
1973	7.56	0.7037			1973	9.44	-5.6694			1973	66.18	73.3786			1973	15.24	5.16299
1974	13.08	0.7037			1974	8.5	-5.6694			1974	63.16	73.3786			1974	-12.7	5.16299
1975	-20.64	0.7037			1975	-17	-5.6694			1975	87.08	73.3786			1975	2.18	5.16299
1976	-21.48	0.7037			1976	-5.46	-5.6694			1976	65.52	73.3786			1976	-7.66	5.16299
1977	-8.6	0.7037			1977	-12.58	-5.6694			1977	62.44	73.3786			1977	2.98	5.16299
1978	-9.54	0.7037			1978	-2.74	-5.6694			1978	84.08	73.3786			1978	0.34	5.16299
1979	-7.34	0.7037			1979	-3.76	-5.6694			1979	72.68	73.3786			1979	-9.38	5.16299
1980	-9.58	0.7037			1980	-19.86	-5.6694			1980	60.04	73.3786			1980	4.18	5.16299
1981	-8	0.7037			1981	-10.46	-5.6694			1981	75.86	73.3786			1981	-6.3	5.16299
1982	22.06	0.7037			1982	-19.38	-5.6694			1982	57.52	73.3786			1982	3.74	5.16299
1983	1.88	0.7037			1983	-5.66	-5.6694			1983	65.36	73.3786			1983	-12.34	5.16299
1984	1.06	0.7037			1984	-2.52	-5.6694			1984	68.42	73.3786			1984	4.64	5.16299
1985	-21.08	0.7037			1985	6.66	-5.6694			1985	74.12	73.3786			1985	12.92	5.16299
1986	-0.4	0.7037			1986	8.7	-5.6694			1986	96.76	73.3786			1986	-12.9	5.16299
1987	21.3	0.7037			1987	-1.26	-5.6694			1987	68.58	73.3786			1987	-5.22	5.16299
1988	-4.8	0.7037			1988	-5.62	-5.6694			1988	62.14	73.3786			1988	14.68	5.16299
1989	-4.88	0.7037			1989	-23.82	-5.6694			1989	89.18	73.3786			1989	-1.54	5.16299
1990	14.18	0.7037			1990	-1.38	-5.6694			1990	68.34	73.3786			1990	1.04	5.16299
1991	-1.42	0.7037			1991	-11.34	-5.6694			1991	47.8	73.3786			1991	4.48	5.16299
1992	3.76	0.7037			1992	11.08	-5.6694			1992	74.44	73.3786			1992	-3.1	5.16299
1993	-7.8	0.7037			1993	-9.26	-5.6694			1993	75.94	73.3786			1993	12.66	5.16299
1994	-1.4	0.7037			1994	2.52	-5.6694			1994	68.98	73.3786			1994	-1.58	5.16299
1995	-2.94	0.7037			1995	0.12	-5.6694			1995	69.72	73.3786			1995	6.08	5.16299
1996	-4	0.7037			1996	7.02	-5.6694			1996	53.92	73.3786			1996	11.96	5.16299
1997	13.14	0.7037			1997	-5.44	-5.6694			1997	78.78	73.3786			1997	8.46	5.16299
1998	-13.8	0.7037			1998	0.04	-5.6694			1998	64.46	73.3786			1998	-6.76	5.16299
[truncated: 3,002 more rows]

[truncated: 17 more sheets: FigS4I, Fig S8I, FigS8I-2, FigS9A, FigS9B, FigS9C, FigS10A,C, FigS10B, FigS10D, FigS10E, FigS10F, FigS11A, FigS11B, FigS11C, FigS4A, FigS5C, FigS15B]
